# Supplementary material for: Poly[tetra­kis­(seleno­cyanato-κN)bis­(methanol-κO)tris­(μ-pyrimidine-κ2 N:N′)dicobalt(II)]
Source: Acta Crystallogr Sect E Struct Rep Online. 2010 Jun 5;66(Pt 7):m742. doi: 10.1107/S160053681002060X (PMC3007058; doi:10.1107/S160053681002060X)
Supplement: Supplementary file 1 [file e-66-0m742-sup1.cif]

##############################################################################
###                                                                        ###
###        Electronic paper (Acta Crystallographica Section E)             ###
###                                                                        ###
##############################################################################
#                                                                            #
# This CIF contains the data in a paper accepted for publication in Acta     #
# Crystallographica Section E. It conforms to the requirements of Notes      #
# for Authors for Section E, and has been peer reviewed under the auspices   #
# of the IUCr Commission on Journals.                                        #
#                                                                            #
# Full details of the Crystallographic Information File format               #
# are given in the paper "The Crystallographic Information File (CIF):       #
# a New Standard Archive File for Crystallography" by S. R. Hall, F. H.      #
# Allen and I. D. Brown [Acta Cryst. (1991), A47, 655-685].                  #
#                                                                            #
# The current version of the core CIF dictionary is obtainable from          #
# ftp://ftp.iucr.org/pub/cif_core.dic. The current version number is 2.4.    #
#                                                                            #
# Software is freely available for graphical display of the structure(s) in  #
# this CIF.  For information consult the CIF home page http://www.iucr.org/  #
# cif/home.html                                                              #
#                                                                            #
# This file may be used for bona fide research purposes within the           #
# scientific community so long as proper attribution is given to the journal # 
# article from which it was obtained.                                        #
#                                                                            #
##############################################################################
                                             
data_I
_audit_creation_method     SHELXL-97
_chemical_name_systematic
;
Poly[tetrakis(selenocyanato-\k<i>N</i>)bis(methanol-\k<i>O</i>)tris(\m-
pyrimidine-\k^2^<i>N</i>:<i>N</i>')dicobalt(II)]
;
_chemical_name_common     ?
_chemical_formula_moiety     'C9 H10 Co N5 O Se2'
_chemical_formula_sum     'C9 H10 Co N5 O Se2'
_chemical_formula_iupac     '[Co2 (C N Se)4 (C4 H4 N2)3 (C H4 O)2]'
_chemical_formula_weight     421.07
_chemical_melting_point     ?
_symmetry_cell_setting     orthorhombic
_symmetry_space_group_name_H-M     'F d d 2'
_symmetry_space_group_name_Hall     'F 2 -2d'
loop_
    _symmetry_equiv_pos_as_xyz
    'x, y, z'
    '-x, -y, z'
    'x+1/4, -y+1/4, z+1/4'
    '-x+1/4, y+1/4, z+1/4'
    'x, y+1/2, z+1/2'
    '-x, -y+1/2, z+1/2'
    'x+1/4, -y+3/4, z+3/4'
    '-x+1/4, y+3/4, z+3/4'
    'x+1/2, y, z+1/2'
    '-x+1/2, -y, z+1/2'
    'x+3/4, -y+1/4, z+3/4'
    '-x+3/4, y+1/4, z+3/4'
    'x+1/2, y+1/2, z'
    '-x+1/2, -y+1/2, z'
    'x+3/4, -y+3/4, z+1/4'
    '-x+3/4, y+3/4, z+1/4'
_cell_length_a     20.4069(8)
_cell_length_b     33.0633(15)
_cell_length_c     8.3750(3)
_cell_angle_alpha     90.00
_cell_angle_beta     90.00
_cell_angle_gamma     90.00
_cell_volume     5650.8(4)
_cell_formula_units_Z     16
_cell_measurement_reflns_used     18545
_cell_measurement_theta_min     2.35
_cell_measurement_theta_max     27.95
_cell_measurement_temperature     293(2)
_exptl_crystal_description     block
_exptl_crystal_colour     'light pink'
_exptl_crystal_size_max     0.16
_exptl_crystal_size_mid     0.11
_exptl_crystal_size_min     0.02
_exptl_crystal_density_diffrn     1.980
_exptl_crystal_density_meas     ?
_exptl_crystal_density_method     'not measured'
_exptl_crystal_F_000     3232
_exptl_absorpt_coefficient_mu     6.362
_exptl_absorpt_correction_type     numerical
_exptl_absorpt_process_details     '(X-SHAPE and X-RED32; Stoe & Cie, 2002)'
_exptl_absorpt_correction_T_min     0.431
_exptl_absorpt_correction_T_max     0.885
_diffrn_ambient_temperature     293(2)
_diffrn_radiation_type     MoK\a
_diffrn_radiation_wavelength     0.71073
_diffrn_radiation_source     'fine-focus sealed tube'
_diffrn_radiation_monochromator     graphite
_diffrn_measurement_device_type     'Stoe IPDS-2'
_diffrn_measurement_method     '\w scans'
_diffrn_detector_area_resol_mean     ?
_diffrn_reflns_number     18545
_diffrn_reflns_av_R_equivalents     0.0444
_diffrn_reflns_av_sigmaI/netI     0.0275
_diffrn_reflns_theta_min     2.35
_diffrn_reflns_theta_max     27.95
_diffrn_reflns_theta_full     27.95
_diffrn_measured_fraction_theta_max     0.999
_diffrn_measured_fraction_theta_full     0.999
_diffrn_reflns_limit_h_min     -26
_diffrn_reflns_limit_h_max     26
_diffrn_reflns_limit_k_min     -43
_diffrn_reflns_limit_k_max     43
_diffrn_reflns_limit_l_min     -11
_diffrn_reflns_limit_l_max     10
_diffrn_standards_number     0
_diffrn_standards_interval_count     ?
_diffrn_standards_interval_time     0
_diffrn_standards_decay_%     0
_reflns_number_total     3391
_reflns_number_gt     3067
_reflns_threshold_expression     I>2\s(I)
_refine_ls_structure_factor_coef     Fsqd
_refine_ls_matrix_type     full
_refine_ls_R_factor_all     0.0449
_refine_ls_R_factor_gt     0.0380
_refine_ls_wR_factor_gt     0.0677
_refine_ls_wR_factor_ref     0.0694
_refine_ls_goodness_of_fit_ref     1.158
_refine_ls_restrained_S_all     1.157
_refine_ls_number_reflns     3391
_refine_ls_number_parameters     164
_refine_ls_number_restraints     1
_refine_ls_hydrogen_treatment     constr
_refine_ls_weighting_scheme     calc
_refine_ls_weighting_details
         'calc w=1/[\s^2^(Fo^2^)+(0.0286P)^2^+8.8704P] where P=(Fo^2^+2Fc^2^)/3'
_atom_sites_solution_hydrogens     geom
_atom_sites_solution_primary     direct
_atom_sites_solution_secondary     difmap
_refine_ls_shift/su_max     0.000
_refine_ls_shift/su_mean     0.000
_refine_diff_density_max     0.547
_refine_diff_density_min     -0.352
_refine_ls_extinction_method     none
_refine_ls_extinction_coef     ?
_refine_ls_abs_structure_details     'Flack (1983), 1579 Friedel pairs'
_refine_ls_abs_structure_Flack     0.057(13)
loop_
    _atom_type_symbol
    _atom_type_description
    _atom_type_scat_dispersion_real
    _atom_type_scat_dispersion_imag
    _atom_type_scat_source
    'C' 'C' 0.0033 0.0016
                         'International Tables Vol C Tables 4.2.6.8 and 6.1.1.4'
    'H' 'H' 0.0000 0.0000
                         'International Tables Vol C Tables 4.2.6.8 and 6.1.1.4'
    'N' 'N' 0.0061 0.0033
                         'International Tables Vol C Tables 4.2.6.8 and 6.1.1.4'
    'Se' 'Se' -0.0929 2.2259
                         'International Tables Vol C Tables 4.2.6.8 and 6.1.1.4'
    'Co' 'Co' 0.3494 0.9721
                         'International Tables Vol C Tables 4.2.6.8 and 6.1.1.4'
    'O' 'O' 0.0106 0.0060
                         'International Tables Vol C Tables 4.2.6.8 and 6.1.1.4'
_computing_data_collection     'X-AREA (Stoe & Cie, 2002)'
_computing_cell_refinement     'X-AREA (Stoe & Cie, 2002)'
_computing_data_reduction     'X-AREA (Stoe & Cie, 2002)'
_computing_structure_solution     'SHELXS97 (Sheldrick, 2008)'
_computing_structure_refinement     'SHELXL97 (Sheldrick, 2008)'
_computing_molecular_graphics     'SHELXTL (Sheldrick, 2008)'
_computing_publication_material     'SHELXTL (Sheldrick, 2008)'
loop_
    _atom_site_type_symbol
    _atom_site_label
    _atom_site_fract_x
    _atom_site_fract_y
    _atom_site_fract_z
    _atom_site_U_iso_or_equiv
    _atom_site_adp_type
    _atom_site_calc_flag
    _atom_site_refinement_flags
    _atom_site_occupancy
    _atom_site_disorder_assembly
    _atom_site_disorder_group
    Co Co1 0.60574(2) 0.227474(17) 0.78759(6) 0.03270(12) Uani d . 1 . .
    N N1 0.55104(15) 0.27269(10) 0.6504(4) 0.0360(8) Uani d . 1 . .
    N N2 0.47521(15) 0.28919(10) 0.4458(5) 0.0382(7) Uani d . 1 . .
    C C1 0.50711(17) 0.26316(13) 0.5388(6) 0.0374(9) Uani d . 1 . .
    H H1 0.4979 0.2358 0.5246 0.045 Uiso calc R 1 . .
    C C2 0.4883(2) 0.32854(13) 0.4677(6) 0.0412(9) Uani d . 1 . .
    H H2 0.4672 0.3477 0.4048 0.049 Uiso calc R 1 . .
    C C3 0.5320(2) 0.34078(14) 0.5813(6) 0.0459(11) Uani d . 1 . .
    H H3 0.5410 0.3681 0.5959 0.055 Uiso calc R 1 . .
    C C4 0.5623(2) 0.31226(13) 0.6730(6) 0.0434(10) Uani d . 1 . .
    H H4 0.5912 0.3204 0.7526 0.052 Uiso calc R 1 . .
    N N11 0.69371(15) 0.24124(11) 0.6493(4) 0.0352(8) Uani d . 1 . .
    C C11 0.7500 0.2500 0.7228(7) 0.0372(12) Uani d S 1 . .
    H H11 0.7500 0.2500 0.8339 0.045 Uiso calc SR 1 . .
    C C13 0.7500 0.2500 0.4059(8) 0.061(2) Uani d S 1 . .
    H H13 0.7500 0.2500 0.2948 0.074 Uiso calc SR 1 . .
    C C14 0.6944(2) 0.24140(17) 0.4914(6) 0.0499(12) Uani d . 1 . .
    H H14 0.6559 0.2355 0.4366 0.060 Uiso calc R 1 . .
    N N21 0.57994(17) 0.18287(12) 0.6270(5) 0.0434(8) Uani d . 1 . .
    C C21 0.56005(17) 0.15562(13) 0.5553(5) 0.0381(9) Uani d . 1 . .
    Se Se21 0.53008(3) 0.114405(17) 0.44108(7) 0.06121(16) Uani d . 1 . .
    N N31 0.63231(16) 0.26940(12) 0.9575(5) 0.0428(8) Uani d . 1 . .
    C C31 0.63448(17) 0.29139(13) 1.0643(5) 0.0373(9) Uani d . 1 . .
    Se Se31 0.63665(3) 0.324181(19) 1.23170(7) 0.06461(17) Uani d . 1 . .
    O O41 0.66187(15) 0.18255(10) 0.9111(4) 0.0522(8) Uani d . 1 . .
    C C41 0.6758(4) 0.1790(2) 1.0749(8) 0.085(2) Uani d . 1 . .
    H H41A 0.6359 0.1747 1.1328 0.127 Uiso calc R 1 . .
    H H41B 0.6964 0.2034 1.1118 0.127 Uiso calc R 1 . .
    H H41C 0.7048 0.1566 1.0918 0.127 Uiso calc R 1 . .
    H H1O4 0.6862 0.1792 0.8352 0.127 Uiso d R 1 . .
loop_
    _atom_site_aniso_label
    _atom_site_aniso_U_11
    _atom_site_aniso_U_22
    _atom_site_aniso_U_33
    _atom_site_aniso_U_12
    _atom_site_aniso_U_13
    _atom_site_aniso_U_23
    Co1 0.0252(2) 0.0341(3) 0.0388(3) -0.0009(2) -0.0010(2) -0.0043(2)
    N1 0.0287(15) 0.0336(18) 0.046(2) -0.0015(13) -0.0036(13) 0.0000(15)
    N2 0.0294(14) 0.0376(17) 0.048(2) -0.0013(14) -0.0020(14) 0.0017(17)
    C1 0.0270(16) 0.036(2) 0.049(2) 0.0006(15) -0.0018(18) -0.0026(19)
    C2 0.045(2) 0.033(2) 0.045(2) 0.0008(17) -0.0001(19) 0.0031(19)
    C3 0.059(3) 0.029(2) 0.049(3) -0.0082(19) 0.003(2) -0.0002(19)
    C4 0.048(2) 0.039(2) 0.043(2) -0.0022(18) -0.0087(19) -0.0029(19)
    N11 0.0268(14) 0.0419(19) 0.037(2) -0.0028(13) -0.0005(13) 0.0017(14)
    C11 0.029(2) 0.050(3) 0.032(3) 0.000(2) 0.000 0.000
    C13 0.046(4) 0.108(7) 0.030(4) -0.001(4) 0.000 0.000
    C14 0.0295(19) 0.075(3) 0.045(3) -0.005(2) -0.0032(18) -0.003(2)
    N21 0.0422(18) 0.040(2) 0.048(2) 0.0000(16) -0.0047(16) -0.0091(17)
    C21 0.0304(16) 0.043(2) 0.042(2) 0.0029(16) 0.0016(17) 0.002(2)
    Se21 0.0661(3) 0.0505(3) 0.0670(4) -0.0056(2) -0.0100(3) -0.0199(3)
    N31 0.0419(18) 0.045(2) 0.042(2) -0.0081(16) 0.0024(16) -0.0071(18)
    C31 0.0276(17) 0.039(2) 0.046(3) -0.0020(15) 0.0036(16) 0.003(2)
    Se31 0.0715(3) 0.0632(4) 0.0592(3) -0.0041(3) 0.0086(3) -0.0256(3)
    O41 0.0456(16) 0.054(2) 0.057(2) 0.0146(15) -0.0044(15) 0.0063(16)
    C41 0.101(5) 0.071(4) 0.082(5) 0.002(4) -0.047(4) 0.007(3)
loop_
    _geom_bond_atom_site_label_1
    _geom_bond_atom_site_label_2
    _geom_bond_site_symmetry_2
    _geom_bond_distance
    _geom_bond_publ_flag
    Co1 N1 . 2.191(3) y
    Co1 N2 6_655 2.188(3) y
    Co1 N11 . 2.184(3) y
    Co1 N21 . 2.064(4) y
    Co1 N31 . 2.059(4) y
    Co1 O41 . 2.142(3) y
    N1 C1 . 1.333(5) ?
    N1 C4 . 1.342(5) ?
    N2 C1 . 1.331(5) ?
    N2 C2 . 1.341(5) ?
    C1 H1 . 0.9300 ?
    C2 C3 . 1.366(6) ?
    C2 H2 . 0.9300 ?
    C3 C4 . 1.364(7) ?
    C3 H3 . 0.9300 ?
    C4 H4 . 0.9300 ?
    N11 C14 . 1.323(6) ?
    N11 C11 . 1.335(4) ?
    C11 N11 14_655 1.335(4) ?
    C11 H11 . 0.9300 ?
    C13 C14 . 1.372(6) ?
    C13 C14 14_655 1.372(6) ?
    C13 H13 . 0.9300 ?
    C14 H14 . 0.9300 ?
    N21 C21 . 1.157(5) ?
    C21 Se21 . 1.774(5) ?
    N31 C31 . 1.154(5) ?
    C31 Se31 . 1.773(4) ?
    O41 C41 . 1.405(7) ?
    O41 H1O4 . 0.8139 ?
    C41 H41A . 0.9600 ?
    C41 H41B . 0.9600 ?
    C41 H41C . 0.9600 ?
loop_
    _geom_angle_atom_site_label_1
    _geom_angle_atom_site_label_2
    _geom_angle_atom_site_label_3
    _geom_angle_site_symmetry_1
    _geom_angle_site_symmetry_3
    _geom_angle
    _geom_angle_publ_flag
    N31 Co1 N21 . . 176.69(16) ?
    N31 Co1 O41 . . 89.55(15) ?
    N21 Co1 O41 . . 87.46(14) ?
    N31 Co1 N11 . . 90.55(13) ?
    N21 Co1 N11 . . 90.75(14) ?
    O41 Co1 N11 . . 87.77(13) ?
    N31 Co1 N2 . 6_655 87.12(14) ?
    N21 Co1 N2 . 6_655 91.27(14) ?
    O41 Co1 N2 . 6_655 86.37(13) ?
    N11 Co1 N2 . 6_655 173.71(13) ?
    N31 Co1 N1 . . 92.13(14) ?
    N21 Co1 N1 . . 90.91(14) ?
    O41 Co1 N1 . . 177.16(14) ?
    N11 Co1 N1 . . 89.92(12) ?
    N2 Co1 N1 6_655 . 96.00(13) ?
    C1 N1 C4 . . 116.4(4) ?
    C1 N1 Co1 . . 123.3(3) ?
    C4 N1 Co1 . . 120.3(3) ?
    C1 N2 C2 . . 116.8(4) ?
    C1 N2 Co1 . 6_654 124.1(3) ?
    C2 N2 Co1 . 6_654 118.5(3) ?
    N2 C1 N1 . . 125.9(4) ?
    N2 C1 H1 . . 117.0 ?
    N1 C1 H1 . . 117.0 ?
    N2 C2 C3 . . 120.8(4) ?
    N2 C2 H2 . . 119.6 ?
    C3 C2 H2 . . 119.6 ?
    C4 C3 C2 . . 118.9(4) ?
    C4 C3 H3 . . 120.6 ?
    C2 C3 H3 . . 120.6 ?
    N1 C4 C3 . . 121.2(4) ?
    N1 C4 H4 . . 119.4 ?
    C3 C4 H4 . . 119.4 ?
    C14 N11 C11 . . 116.8(4) ?
    C14 N11 Co1 . . 122.6(3) ?
    C11 N11 Co1 . . 120.5(3) ?
    N11 C11 N11 . 14_655 125.1(5) ?
    N11 C11 H11 . . 117.5 ?
    N11 C11 H11 14_655 . 117.5 ?
    C14 C13 C14 . 14_655 117.1(6) ?
    C14 C13 H13 . . 121.5 ?
    C14 C13 H13 14_655 . 121.5 ?
    N11 C14 C13 . . 122.1(4) ?
    N11 C14 H14 . . 118.9 ?
    C13 C14 H14 . . 118.9 ?
    C21 N21 Co1 . . 169.9(4) ?
    N21 C21 Se21 . . 178.7(4) ?
    C31 N31 Co1 . . 166.0(3) ?
    N31 C31 Se31 . . 178.4(4) ?
    C41 O41 Co1 . . 129.6(4) ?
    C41 O41 H1O4 . . 128.9 ?
    Co1 O41 H1O4 . . 92.4 ?
    O41 C41 H41A . . 109.5 ?
    O41 C41 H41B . . 109.5 ?
    H41A C41 H41B . . 109.5 ?
    O41 C41 H41C . . 109.5 ?
    H41A C41 H41C . . 109.5 ?
    H41B C41 H41C . . 109.5 ?
data_global
_journal_date_recd_electronic     2010-05-25
_journal_date_accepted     2010-05-31
_journal_name_full     'Acta Crystallographica, Section E'
_journal_year     2010
_journal_volume     66
_journal_issue      7
_journal_page_first     m742
_journal_page_last     m742
_journal_paper_category     QM
_journal_coeditor_code     HY2313
_publ_contact_author
;
      Mario Wriedt
      Institut f\"ur Anorganische Chemie
      Christian-Albrechts-Universit\"at Kiel
      Max-Eyth-Str. 2
      D-24118 Kiel
      Germany
;
_publ_contact_author_email     mwriedt@ac.uni-kiel.de
_publ_contact_author_fax     '(+)431-880-1520'
_publ_contact_author_phone     '(+)431-880-5546'
_publ_section_title
;\
Poly[tetrakis(selenocyanato-\k<i>N</i>)bis(methanol-\k<i>O</i>)tris(\m-\
pyrimidine-\k^2^<i>N</i>:<i>N</i>')dicobalt(II)]
;
loop_
    _publ_author_name
    _publ_author_footnote
    _publ_author_address
    'Wriedt, Mario' .
;
Institut f\"ur Anorganische Chemie
Christian-Albrechts-Universit\"at Kiel
Max-Eyth-Strasse 2
24098 Kiel
Germany
;
    'Jess, Inke' .
;
Institut f\"ur Anorganische Chemie
Christian-Albrechts-Universit\"at Kiel
Max-Eyth-Strasse 2
24098 Kiel
Germany
;
    'N\"ather, Christian' .
;
Institut f\"ur Anorganische Chemie
Christian-Albrechts-Universit\"at Kiel
Max-Eyth-Strasse 2
24098 Kiel
Germany
;
