# Supplementary material for: Poly[tetra­kis­(seleno­cyanato-κN)bis­(methanol-κO)tris­(μ-pyrimidine-κ2 N:N′)dicobalt(II)]
Source: Acta Crystallogr Sect E Struct Rep Online. 2010 Jun 5;66(Pt 7):m742. doi: 10.1107/S160053681002060X (PMC3007058; doi:10.1107/S160053681002060X)
Supplement: Supplementary file 2 [file e-66-0m742-Isup2.hkl]

# 
# h,k,l, Fc-squared, Fo-squared, sigma(Fo-squared) and status flag 
# 
data_I
_shelx_title ' (Co(NCSe)2)2(pyrimidine)3(MeOH)2 in Fdd2 at 293 K (ti67)' 
_shelx_refln_list_code          4 
_shelx_F_calc_maximum      780.72 
_exptl_crystal_F_000      3232.00 
_reflns_d_resolution_high  0.7581 
 
loop_ 
 _symmetry_equiv_pos_as_xyz 
 'x, y, z' 
 '-x, -y, z' 
 'x+1/4, -y+1/4, z+1/4' 
 '-x+1/4, y+1/4, z+1/4' 
 'x, y+1/2, z+1/2' 
 '-x, -y+1/2, z+1/2' 
 'x+1/4, -y+3/4, z+3/4' 
 '-x+1/4, y+3/4, z+3/4' 
 'x+1/2, y, z+1/2' 
 '-x+1/2, -y, z+1/2' 
 'x+3/4, -y+1/4, z+3/4' 
 '-x+3/4, y+1/4, z+3/4' 
 'x+1/2, y+1/2, z' 
 '-x+1/2, -y+1/2, z' 
 'x+3/4, -y+3/4, z+1/4' 
 '-x+3/4, y+3/4, z+1/4' 
 
_cell_length_a    20.4069 
_cell_length_b    33.0633 
_cell_length_c     8.3750 
_cell_angle_alpha  90.000 
_cell_angle_beta   90.000 
_cell_angle_gamma  90.000 
 
_shelx_F_squared_multiplier     1.000 
 
loop_ 
 _refln_index_h 
 _refln_index_k 
 _refln_index_l 
 _refln_F_squared_calc 
 _refln_F_squared_meas 
 _refln_F_squared_sigma 
 _refln_observed_status 
   1   1 -11     2427.07     2210.50    418.34 o 
   1   3 -11      102.15     1070.49    598.78 o 
   2   0 -10     1768.85     1911.80    565.24 o 
   6   0 -10     4011.92     3985.61    467.66 o 
  10   0 -10     5133.75     4567.33    506.16 o 
   0   2 -10      521.99      780.50    539.17 o 
   2   2 -10      734.13     1387.50    373.62 o 
   4   2 -10      827.54     1023.45    369.57 o 
   6   2 -10     5682.06     5598.04    352.94 o 
   8   2 -10      189.90      689.52    333.31 o 
  10   2 -10      372.95      484.09    335.55 o 
   2   4 -10      854.09     1086.71    378.20 o 
   4   4 -10       78.71      608.72    357.40 o 
   6   4 -10      613.77      727.16    338.33 o 
   8   4 -10       15.10      409.64    343.93 o 
  10   4 -10      569.82     1086.37    331.23 o 
   0   6 -10     2563.93     1817.90    545.75 o 
   2   6 -10     5187.96     5596.35    411.00 o 
   4   6 -10     8939.22     8784.89    411.21 o 
   6   6 -10      404.19      622.76    334.38 o 
   8   6 -10     1448.28     1801.14    354.85 o 
  10   6 -10     1922.36     2409.19    348.35 o 
   2   8 -10     1082.18     1345.81    412.43 o 
   4   8 -10      711.94     1072.25    382.45 o 
   6   8 -10      492.70      770.89    366.40 o 
   8   8 -10     3471.01     4096.10    362.84 o 
  10   8 -10      250.12      396.06    344.66 o 
   0  10 -10     1548.89     1568.35    781.51 o 
   2  10 -10      755.79     1230.41    486.66 o 
   4  10 -10       29.28      577.11    381.46 o 
   6  10 -10      845.55      904.01    370.63 o 
   8  10 -10      733.20     1046.95    343.07 o 
   2  12 -10     1368.19     1596.85    455.08 o 
   4  12 -10     3230.69     3646.13    469.82 o 
   6  12 -10      144.32      526.40    421.61 o 
   8  12 -10     1402.28     1541.93    354.16 o 
   0  14 -10     5992.08     6569.40    649.63 o 
   2  14 -10     4014.14     3473.16    459.23 o 
   4  14 -10     1900.54     1871.66    436.48 o 
   6  14 -10      266.26      332.20    419.43 o 
   2  16 -10      420.40      596.31    420.65 o 
   4  16 -10       79.94      828.60    438.56 o 
   0  18 -10        0.08      478.53    618.98 o 
   2  18 -10     2976.96     2974.71    406.50 o 
   1   1  -9     5660.40     6305.19    385.85 o 
   3   1  -9     6326.62     6984.70    348.27 o 
   5   1  -9      315.06      675.84    309.23 o 
   7   1  -9      865.24     1526.96    297.01 o 
   9   1  -9      129.58      849.60    306.97 o 
  11   1  -9     2352.32     2928.93    331.90 o 
  13   1  -9      106.21      541.68    325.12 o 
  15   1  -9      702.57      483.84    369.36 o 
   1   3  -9      188.18      594.67    377.39 o 
   3   3  -9     5057.15     4893.58    347.13 o 
   5   3  -9     2744.12     3063.61    319.63 o 
   7   3  -9     3841.88     3231.51    329.56 o 
   9   3  -9     1062.58     1699.72    314.04 o 
  11   3  -9     1312.57     1929.57    334.12 o 
  13   3  -9      851.44     1095.76    327.31 o 
  15   3  -9     1601.25     1688.87    336.66 o 
   1   5  -9     3307.21     3278.36    444.08 o 
   3   5  -9     3091.26     2973.61    336.08 o 
   5   5  -9     1363.18     1797.01    321.93 o 
   7   5  -9     1770.57     1981.25    330.65 o 
   9   5  -9     4015.94     4550.98    319.55 o 
  11   5  -9      886.14      853.76    315.01 o 
  13   5  -9     3005.77     2936.14    329.82 o 
  15   5  -9     1171.12     1735.67    336.94 o 
   1   7  -9     1645.72     1781.01    351.26 o 
   3   7  -9     3054.90     3683.04    327.06 o 
   5   7  -9     5112.18     5661.87    361.89 o 
   7   7  -9      442.29      770.82    334.93 o 
   9   7  -9     5630.85     5648.00    352.09 o 
  11   7  -9     2740.24     2263.20    326.32 o 
  13   7  -9     2747.62     2763.55    337.02 o 
   1   9  -9     6560.30     6846.33    407.47 o 
   3   9  -9      910.29     1183.89    375.57 o 
   5   9  -9     2380.71     2461.35    341.51 o 
   7   9  -9     3451.37     3440.21    324.64 o 
   9   9  -9     1738.45     2055.12    323.84 o 
  11   9  -9     1278.35      964.24    308.05 o 
  13   9  -9      778.76     1055.26    323.30 o 
   1  11  -9     7559.99     7348.75    414.59 o 
   3  11  -9     3236.90     3589.46    384.71 o 
   5  11  -9    12772.82    12408.71    374.30 o 
   7  11  -9     2976.51     3500.54    340.37 o 
   9  11  -9     1354.91     1922.86    307.97 o 
  11  11  -9      101.59      352.99    390.41 o 
  13  11  -9      905.86     1059.07    329.46 o 
   1  13  -9      684.61     1333.77    367.77 o 
   3  13  -9     3258.77     4031.14    403.46 o 
   5  13  -9     6239.08     7122.59    392.71 o 
   7  13  -9     1903.76     2262.25    398.15 o 
   9  13  -9     3869.22     3659.87    324.11 o 
  11  13  -9      770.41     1566.49    319.54 o 
  13  13  -9      791.05     1587.39    328.61 o 
   1  15  -9     1289.82     1414.58    396.09 o 
   3  15  -9      302.05      995.01    364.77 o 
   5  15  -9      772.85     1374.55    384.73 o 
   7  15  -9     2216.07     1712.24    384.01 o 
   9  15  -9     4249.19     4661.67    364.41 o 
  11  15  -9      313.00      832.99    366.12 o 
   1  17  -9      556.46      617.77    359.60 o 
   3  17  -9     2705.76     3167.38    368.13 o 
   5  17  -9      192.08      596.29    357.95 o 
   7  17  -9      539.21     1522.03    356.57 o 
   9  17  -9     1526.88     1808.64    357.55 o 
  11  17  -9     2011.42     2440.46    372.78 o 
   1  19  -9     3813.59     3668.84    350.08 o 
   3  19  -9     4604.21     4997.83    374.04 o 
   5  19  -9     1248.21     1444.91    386.67 o 
   7  19  -9     1911.83     2385.80    358.17 o 
   9  19  -9     1209.92     1348.65    351.22 o 
   1  21  -9     3446.61     3492.61    367.90 o 
   3  21  -9      478.04      760.36    368.67 o 
   5  21  -9      489.62     1082.10    377.13 o 
   7  21  -9     3229.91     2917.93    381.07 o 
   1  23  -9     4785.96     5122.45    374.44 o 
   3  23  -9     1505.98     2081.85    370.71 o 
   5  23  -9      463.54      666.58    366.18 o 
   1  25  -9       39.45      542.10    404.52 o 
   0   0  -8    10772.72    10872.45    740.17 o 
   4   0  -8     6802.62     7812.80    436.45 o 
   8   0  -8     3910.70     4016.93    494.46 o 
  12   0  -8     2311.30     1845.46    853.19 o 
  16   0  -8     1573.97     1655.04    471.51 o 
   2   2  -8     2164.00     2376.47    320.82 o 
   4   2  -8     1752.68     1639.21    282.29 o 
   6   2  -8     5797.79     6223.53    300.89 o 
   8   2  -8     8317.09     8477.90    323.66 o 
  10   2  -8     9109.80     8727.31    354.13 o 
  12   2  -8     1148.46     1035.86    344.61 o 
  14   2  -8     6607.36     6225.60    343.81 o 
  16   2  -8       64.10      473.81    342.91 o 
  18   2  -8     5435.34     4918.02    350.31 o 
   0   4  -8    24237.47    22796.04   1162.59 o 
   2   4  -8    21017.51    20383.44    336.42 o 
   4   4  -8    11810.03    12336.94    312.76 o 
   6   4  -8    14752.71    15124.34    321.27 o 
   8   4  -8     5563.59     5734.43    301.99 o 
  10   4  -8     3892.77     4290.50    310.53 o 
  12   4  -8     1258.10     1484.66    321.71 o 
  14   4  -8      330.48      754.25    541.80 o 
  16   4  -8      239.22      159.55    346.93 o 
  18   4  -8      238.63      761.73    835.52 o 
   2   6  -8     1220.09     1608.93    319.38 o 
   4   6  -8     2789.91     2493.77    310.81 o 
   6   6  -8      226.65      696.51    323.70 o 
   8   6  -8     5141.13     5450.44    352.25 o 
  10   6  -8     1705.91     2119.75    295.35 o 
  12   6  -8     2724.25     3154.22    301.05 o 
  14   6  -8      357.10     1070.04    319.51 o 
  16   6  -8      643.94     1093.78    325.28 o 
  18   6  -8      515.62       69.35    492.26 o 
   0   8  -8    24126.18    24600.93    584.80 o 
   2   8  -8      501.48     1144.93    329.85 o 
   4   8  -8     3815.52     4352.49    323.32 o 
   6   8  -8     4625.77     4862.94    309.26 o 
   8   8  -8     6169.04     6917.89    376.49 o 
  10   8  -8     1501.52     1903.15    314.96 o 
  12   8  -8     1955.45     2014.49    297.25 o 
  14   8  -8     1246.29     2085.87    296.75 o 
  16   8  -8     1565.45     2276.46    312.50 o 
   2  10  -8     1336.49     2313.37    325.31 o 
   4  10  -8    13394.63    12821.41    351.93 o 
   6  10  -8      571.44     1108.35    309.19 o 
   8  10  -8    10025.10     8903.08    315.42 o 
  10  10  -8     1035.83     1285.73    302.66 o 
  12  10  -8    14645.89    14780.15    322.30 o 
  14  10  -8     1733.07     2405.77    310.15 o 
  16  10  -8     5282.24     4403.82    309.86 o 
   0  12  -8    16712.80    17103.11    513.43 o 
   2  12  -8     5575.26     6025.35    374.59 o 
   4  12  -8     3422.16     3583.23    319.52 o 
   6  12  -8      682.30     1116.68    284.49 o 
   8  12  -8     3627.88     3341.18    300.09 o 
  10  12  -8     4943.21     5030.89    304.93 o 
  12  12  -8     2226.55     2505.16    301.40 o 
  14  12  -8      366.65      561.19    298.06 o 
  16  12  -8      570.26      598.06    290.09 o 
   2  14  -8     3150.38     3188.43    361.44 o 
   4  14  -8      186.14      362.91    334.56 o 
   6  14  -8      114.13      243.27    322.19 o 
   8  14  -8     6814.74     6762.19    342.04 o 
  10  14  -8       19.54      412.34    330.88 o 
  12  14  -8     2330.61     2079.45    323.05 o 
  14  14  -8     1759.70     2045.63    326.19 o 
  16  14  -8     1095.06     1571.92    326.45 o 
   0  16  -8     3556.67     3863.68    503.34 o 
   2  16  -8    20388.09    20461.07    383.24 o 
   4  16  -8     9997.20    10380.78    340.95 o 
   6  16  -8    13846.97    13270.66    377.16 o 
   8  16  -8     2106.43     2430.02    334.85 o 
  10  16  -8     3550.79     4072.27    330.68 o 
  12  16  -8      123.46      432.87    326.74 o 
  14  16  -8     1063.55      633.81    330.21 o 
   2  18  -8     3119.24     3250.84    346.14 o 
   4  18  -8      305.19      507.91    347.68 o 
   6  18  -8     6504.29     6585.49    359.44 o 
   8  18  -8     2133.47     2670.32    339.18 o 
  10  18  -8     2530.91     2718.55    338.87 o 
  12  18  -8      676.70     1135.66    339.90 o 
  14  18  -8     5376.72     4816.28    358.18 o 
   0  20  -8     1009.73     1396.99    494.59 o 
   2  20  -8      297.61      553.42    338.98 o 
   4  20  -8      704.87     1709.72    394.59 o 
   6  20  -8     9011.05     8895.99    369.99 o 
   8  20  -8      337.10      736.76    338.21 o 
  10  20  -8      237.27      753.31    332.08 o 
  12  20  -8       37.72      250.27    341.76 o 
   2  22  -8     5076.56     5141.00    335.09 o 
   4  22  -8      116.95      510.40    352.54 o 
   6  22  -8     2864.28     3148.60    375.20 o 
   8  22  -8     1374.56     1216.24    361.40 o 
  10  22  -8     5220.16     5186.50    346.77 o 
  12  22  -8      920.52      877.55    344.86 o 
   0  24  -8     7281.47     6742.77    501.45 o 
   2  24  -8     2640.02     2667.49    373.13 o 
   4  24  -8     4774.25     4172.14    364.14 o 
   6  24  -8     7294.19     6992.64    397.01 o 
   8  24  -8     1712.97     2620.89    511.03 o 
  10  24  -8      746.20     1285.43    355.14 o 
   2  26  -8     2373.00     2149.02    375.88 o 
   4  26  -8      304.60      906.41    353.41 o 
   6  26  -8      321.29       -0.21    379.40 o 
   8  26  -8     1722.31     2266.00    393.12 o 
   0  28  -8     7859.44     7639.26    499.66 o 
   2  28  -8     1842.25     2115.30    369.32 o 
   4  28  -8     1989.97     1997.62    374.87 o 
   6  28  -8      126.68      802.52    407.75 o 
   1   1  -7    24057.22    24196.27    347.79 o 
   3   1  -7    11616.54    11330.03    311.24 o 
   5   1  -7    20946.95    19577.96    397.01 o 
   7   1  -7     9774.93     9930.67    320.68 o 
   9   1  -7     2258.74     2860.43    321.59 o 
  11   1  -7     2774.82     2729.42    377.77 o 
  13   1  -7     3997.00     4513.97    340.57 o 
  15   1  -7      896.87     2049.87    330.06 o 
  17   1  -7       34.29       42.07    378.79 o 
  19   1  -7      770.83      951.66    491.28 o 
   1   3  -7    24424.29    23807.17    344.72 o 
   3   3  -7    40451.67    40428.87    537.13 o 
   5   3  -7      127.87      350.74    287.58 o 
   7   3  -7     9888.35     9998.67    292.54 o 
   9   3  -7     6208.15     6321.57    324.20 o 
  11   3  -7    25449.15    26005.44    353.06 o 
  13   3  -7     2951.12     3397.87    342.73 o 
  15   3  -7     6746.52     6492.46    327.46 o 
  17   3  -7     3603.95     3438.89    413.72 o 
  19   3  -7     1372.21     1673.14    336.05 o 
   1   5  -7    10035.06    10463.25    324.37 o 
   3   5  -7     3584.43     3693.27    302.67 o 
   5   5  -7    15503.45    15544.85    316.17 o 
   7   5  -7     1889.22     1877.87    287.58 o 
   9   5  -7     1208.02     1600.13    288.97 o 
  11   5  -7     9429.40     9946.74    293.60 o 
  13   5  -7     8430.19     8842.60    328.64 o 
  15   5  -7     9101.37     8606.27    357.65 o 
  17   5  -7     3610.00     4196.02    329.28 o 
  19   5  -7      467.27     1371.73    386.13 o 
   1   7  -7     4086.56     3887.34    292.74 o 
   3   7  -7     1610.37     1567.30    285.98 o 
   5   7  -7     1295.50     1625.02    302.71 o 
   7   7  -7     4217.12     4131.84    294.15 o 
   9   7  -7    18910.23    19071.52    416.35 o 
  11   7  -7     3932.20     4794.98    289.98 o 
  13   7  -7     1559.37     1261.01    278.39 o 
  15   7  -7     3517.14     3642.40    275.52 o 
  17   7  -7     1067.14     1336.99    290.30 o 
  19   7  -7      613.51      940.72    439.27 o 
   1   9  -7     3833.75     3996.49    291.90 o 
   3   9  -7    28007.57    27228.38    339.94 o 
   5   9  -7    26735.93    27550.43    317.82 o 
   7   9  -7     1555.91     1814.77    285.70 o 
   9   9  -7    22321.17    21507.40    382.90 o 
  11   9  -7     2602.41     3043.64    280.87 o 
  13   9  -7     1367.70     1795.36    273.45 o 
  15   9  -7     1315.28     1639.71    268.40 o 
  17   9  -7     2369.66     2632.47    266.06 o 
  19   9  -7     1896.75     2344.02    312.15 o 
   1  11  -7     7647.75     7190.45    337.63 o 
   3  11  -7     9020.45     9278.72    313.29 o 
   5  11  -7     6371.80     7311.66    297.58 o 
   7  11  -7     4866.40     4603.55    284.83 o 
   9  11  -7    20010.53    20654.21    351.42 o 
  11  11  -7      192.28      689.31    273.76 o 
  13  11  -7     1542.73     2026.06    298.69 o 
  15  11  -7      834.63     1407.28    264.97 o 
  17  11  -7      982.69     1855.59    276.98 o 
  19  11  -7     1592.26     1448.18    306.33 o 
   1  13  -7    17871.75    17538.40    363.76 o 
   3  13  -7      550.38      766.15    316.99 o 
   5  13  -7     4988.29     5428.68    328.34 o 
   7  13  -7      195.84      576.87    278.43 o 
   9  13  -7     2410.69     3133.10    278.80 o 
  11  13  -7       37.79      250.30    270.53 o 
  13  13  -7     3963.62     3930.08    273.43 o 
  15  13  -7     3712.74     3651.26    290.83 o 
  17  13  -7     2188.41     2304.15    295.83 o 
  19  13  -7      205.21      878.73    307.99 o 
   1  15  -7     2972.13     2949.17    331.16 o 
   3  15  -7     1748.92     2062.80    335.85 o 
   5  15  -7    11043.18    11696.61    353.48 o 
   7  15  -7     1614.95     2170.94    311.27 o 
   9  15  -7     8260.92     8396.00    322.62 o 
  11  15  -7    10823.82    10290.70    322.28 o 
  13  15  -7    10453.12    10427.61    316.04 o 
  15  15  -7     1984.75     2012.04    308.38 o 
  17  15  -7      912.74     1281.61    305.90 o 
   1  17  -7    17136.04    16427.73    350.46 o 
   3  17  -7     6324.58     7040.87    335.26 o 
   5  17  -7     4508.54     5089.13    333.54 o 
   7  17  -7    19080.17    19585.68    347.76 o 
   9  17  -7      366.97      995.60    341.85 o 
  11  17  -7    12966.36    12182.64    324.26 o 
  13  17  -7      449.37      589.58    308.59 o 
  15  17  -7     1048.21     1436.68    316.68 o 
  17  17  -7     1812.15     2509.22    310.89 o 
   1  19  -7     1360.64     1441.57    354.70 o 
   3  19  -7      196.33      567.62    353.50 o 
   5  19  -7     2461.34     3011.56    320.05 o 
   7  19  -7     8665.00     8403.16    325.96 o 
   9  19  -7       76.20      512.50    318.41 o 
  11  19  -7      872.87     1042.97    303.78 o 
  13  19  -7     1286.76     2007.77    318.99 o 
  15  19  -7      179.56      177.24    315.50 o 
  17  19  -7      708.16      402.81    324.20 o 
   1  21  -7    28177.76    27391.78    492.82 o 
   3  21  -7    14318.82    14676.86    364.78 o 
   5  21  -7      151.31      712.83    342.65 o 
   7  21  -7     2735.68     2975.37    353.22 o 
   9  21  -7     6419.66     6393.24    377.83 o 
  11  21  -7     3438.06     3838.49    386.87 o 
  13  21  -7     1555.16     2036.49    330.84 o 
  15  21  -7     1441.44     1295.00    327.95 o 
   1  23  -7      887.75     1145.72    381.20 o 
   3  23  -7    19909.28    19221.74    397.43 o 
   5  23  -7      573.91     1138.93    356.49 o 
   7  23  -7      843.80      715.50    357.24 o 
   9  23  -7      287.13      732.99    324.48 o 
  11  23  -7     3734.83     4550.18    329.01 o 
  13  23  -7     4350.41     3828.99    331.40 o 
  15  23  -7     3063.93     2753.69    345.38 o 
   1  25  -7     1884.19     1904.06    372.55 o 
   3  25  -7     1523.18     1927.48    361.80 o 
   5  25  -7      767.46      725.60    365.45 o 
   7  25  -7     3235.22     3572.98    358.87 o 
   9  25  -7     2170.73     2981.48    373.81 o 
  11  25  -7      872.09     1320.95    335.26 o 
  13  25  -7     2177.70     2240.79    354.76 o 
   1  27  -7     1287.48     1489.45    378.84 o 
   3  27  -7     2575.49     2372.83    350.71 o 
   5  27  -7     1250.21     1582.52    460.11 o 
   7  27  -7     5753.03     4964.58    403.28 o 
   9  27  -7     4313.69     4748.73    363.79 o 
  11  27  -7      981.87      924.38    348.33 o 
   1  29  -7     1384.18     1232.40    390.85 o 
   3  29  -7     4563.75     4660.32    361.71 o 
   5  29  -7     9859.99    10532.36    504.40 o 
   7  29  -7     2910.65     3052.38    382.84 o 
   9  29  -7     1700.84     1015.60    379.37 o 
   1  31  -7     2316.96     2524.07    407.29 o 
   3  31  -7      494.85     1032.35    369.90 o 
   5  31  -7     1898.51     1386.44    393.55 o 
   7  31  -7     1386.36     1569.37    377.89 o 
   1  33  -7      794.37     1077.50    403.95 o 
   3  33  -7      811.48     1319.24    376.10 o 
   2   0  -6    47710.58    45709.53   1489.80 o 
   6   0  -6    15032.52    14082.14    694.76 o 
  10   0  -6    51760.19    50746.26    547.30 o 
  14   0  -6    39554.66    37652.89    863.19 o 
  18   0  -6     3570.10     3554.07    613.80 o 
  22   0  -6     3980.23     4314.97    696.82 o 
   0   2  -6    25543.62    25469.49    463.49 o 
   2   2  -6    41517.43    38344.80    372.86 o 
   4   2  -6    28598.90    28731.06    332.62 o 
   6   2  -6    31691.92    31975.99    389.21 o 
   8   2  -6    19337.44    19250.28    336.48 o 
  10   2  -6    29494.06    28760.93    472.93 o 
  12   2  -6      171.60      292.08    412.42 o 
  14   2  -6     2626.10     3433.18    322.81 o 
  16   2  -6     3449.14     3461.01    482.48 o 
  18   2  -6      332.70     1230.82    319.92 o 
  20   2  -6     2136.07     2295.77    328.50 o 
  22   2  -6      269.03      181.46    397.75 o 
   2   4  -6    18217.42    18249.92    310.64 o 
   4   4  -6     1543.52     1685.93    293.45 o 
   6   4  -6    22316.44    23006.59    332.01 o 
   8   4  -6     6193.49     6494.81    330.61 o 
  10   4  -6     9734.66     9409.49    312.07 o 
  12   4  -6     2148.75     2646.03    281.03 o 
  14   4  -6     1721.34     2212.88    283.72 o 
  16   4  -6     6104.09     5678.67    309.33 o 
  18   4  -6     7044.04     7513.02    422.23 o 
  20   4  -6     3776.17     3458.74    316.28 o 
  22   4  -6      105.11     -329.60    364.54 o 
   0   6  -6   111795.89   109719.82   2154.26 o 
   2   6  -6    20627.98    21597.69    320.47 o 
   4   6  -6    57581.56    55283.16    598.82 o 
   6   6  -6    26401.61    26812.80    370.08 o 
   8   6  -6     6402.73     6453.49    284.44 o 
  10   6  -6     9775.26    10046.15    314.32 o 
  12   6  -6    21075.00    20689.18    345.90 o 
  14   6  -6      359.55      782.94    273.18 o 
  16   6  -6      406.70      258.30    305.01 o 
  18   6  -6      380.40      663.22    298.31 o 
  20   6  -6      341.55     1012.44    296.40 o 
  22   6  -6     2939.86     2349.12    324.81 o 
   2   8  -6    24865.53    24803.80    309.03 o 
   4   8  -6    23366.32    22537.63    314.22 o 
   6   8  -6    12122.85    12358.22    289.31 o 
   8   8  -6     8314.42     8694.91    281.04 o 
  10   8  -6      323.73      824.35    270.64 o 
  12   8  -6    32415.64    33163.30    507.38 o 
  14   8  -6    11042.31    11054.74    326.24 o 
  16   8  -6     7919.11     6880.61    290.02 o 
  18   8  -6      907.17     1125.45    286.47 o 
  20   8  -6     2719.85     3095.26    311.71 o 
  22   8  -6     1038.71     1446.14    439.18 o 
   0  10  -6    19062.62    18163.33    575.01 o 
   2  10  -6    20610.67    20220.50    312.31 o 
   4  10  -6    11264.14    11296.29    300.91 o 
   6  10  -6     5088.90     5299.94    284.51 o 
   8  10  -6      310.26      309.86    280.33 o 
  10  10  -6    25009.90    25155.11    404.96 o 
  12  10  -6     2117.54     2132.92    276.66 o 
  14  10  -6     5494.21     5864.69    364.28 o 
  16  10  -6      916.01     1237.02    249.98 o 
  18  10  -6     3457.51     3409.23    260.99 o 
  20  10  -6      682.15      990.75    334.21 o 
   2  12  -6    11080.23    10951.99    359.54 o 
   4  12  -6     1490.70     1995.05    281.14 o 
   6  12  -6     2423.99     3075.74    282.06 o 
   8  12  -6    36717.48    35994.04    566.86 o 
  10  12  -6     5446.08     5350.18    276.92 o 
  12  12  -6    16606.02    16484.64    294.79 o 
  14  12  -6     2422.62     2598.01    264.44 o 
  16  12  -6     9223.77     9831.09    275.79 o 
  18  12  -6     1418.77     1966.90    276.96 o 
  20  12  -6     3651.48     4421.00    392.69 o 
   0  14  -6    22368.76    22094.91    633.43 o 
   2  14  -6    14734.56    14216.86    400.35 o 
   4  14  -6    32181.31    32141.32    349.68 o 
   6  14  -6    33518.51    32849.11    349.21 o 
   8  14  -6    14462.73    15376.00    346.04 o 
  10  14  -6     1920.51     2015.78    301.28 o 
  12  14  -6      979.14     1423.46    291.98 o 
  14  14  -6      582.42      576.32    303.36 o 
  16  14  -6     2494.62     2939.93    293.89 o 
  18  14  -6     1333.99     1894.06    291.85 o 
  20  14  -6      960.01     1427.34    300.91 o 
   2  16  -6      228.32      656.50    336.36 o 
   4  16  -6    13718.18    13004.21    330.38 o 
   6  16  -6     5950.85     6715.49    305.78 o 
   8  16  -6      820.83     1153.92    299.36 o 
  10  16  -6     6752.90     6980.57    304.33 o 
  12  16  -6    11433.83    11769.58    317.85 o 
  14  16  -6     4437.37     4622.75    305.28 o 
  16  16  -6     3979.27     3771.22    304.78 o 
  18  16  -6     2459.71     2893.41    307.51 o 
  20  16  -6      324.30      481.93    310.33 o 
   0  18  -6    32697.60    31701.52    579.68 o 
   2  18  -6    15040.96    15191.99    368.20 o 
   4  18  -6     3958.57     4227.20    323.80 o 
   6  18  -6     9640.81    10271.49    314.64 o 
   8  18  -6     1704.79     1694.53    308.15 o 
  10  18  -6      587.55     1216.65    311.01 o 
  12  18  -6     3000.43     3292.10    314.73 o 
  14  18  -6     1946.54     2327.34    388.77 o 
  16  18  -6     3930.67     4320.95    330.29 o 
  18  18  -6      232.14      664.14    321.97 o 
   2  20  -6     3340.78     3928.32    411.56 o 
   4  20  -6      630.77     1030.63    336.18 o 
   6  20  -6    15406.14    14831.11    318.44 o 
   8  20  -6    18604.81    18337.66    350.17 o 
  10  20  -6     9796.96    10029.28    330.27 o 
  12  20  -6      461.55      585.74    312.71 o 
  14  20  -6     6150.90     6167.65    341.42 o 
  16  20  -6     1805.99     2399.80    325.14 o 
  18  20  -6     5229.59     4659.89    319.63 o 
   0  22  -6     1529.02     2085.91    495.29 o 
   2  22  -6     5729.08     5655.77    383.37 o 
   4  22  -6    41659.16    38937.32    643.10 o 
   6  22  -6    11346.95    10913.31    324.54 o 
   8  22  -6     3972.01     4071.30    316.48 o 
  10  22  -6     2729.98     3211.95    418.34 o 
  12  22  -6     1298.69     1726.91    312.61 o 
  14  22  -6      272.13      255.88    321.90 o 
  16  22  -6      636.23      987.39    337.28 o 
  18  22  -6      395.07      820.81    621.44 o 
   2  24  -6     2356.59     3362.63    369.97 o 
   4  24  -6     2620.94     3631.16    361.98 o 
   6  24  -6     3877.34     5113.04    343.22 o 
   8  24  -6     6103.34     6593.29    341.62 o 
  10  24  -6     1454.45     1154.08    317.78 o 
  12  24  -6     3442.71     3748.55    321.77 o 
  14  24  -6     2502.34     2789.75    355.70 o 
  16  24  -6      352.52      528.70    346.41 o 
   0  26  -6    33934.99    32574.21    566.25 o 
   2  26  -6     2996.42     3636.21    382.41 o 
   4  26  -6    16333.24    14768.49    518.54 o 
   6  26  -6     2937.12     3218.39    342.60 o 
   8  26  -6     9332.76     9246.40    358.13 o 
  10  26  -6     2163.93     2569.78    342.14 o 
  12  26  -6     3413.03     3748.30    351.21 o 
  14  26  -6      272.08      543.00    423.43 o 
   2  28  -6     4028.05     4527.81    475.91 o 
   4  28  -6     5292.06     5540.95    390.45 o 
   6  28  -6     2239.55     2332.78    345.91 o 
   8  28  -6     3585.45     3243.36    340.72 o 
  10  28  -6     3266.74     3322.79    361.32 o 
  12  28  -6     6024.30     6047.75    341.94 o 
  14  28  -6     1315.38     1502.03    385.37 o 
   0  30  -6     7551.17     7035.07    638.93 o 
   2  30  -6     4702.05     5001.00    395.01 o 
   4  30  -6     1872.75     2141.25    403.56 o 
   6  30  -6     3100.81     2964.01    374.01 o 
   8  30  -6      325.42      386.51    349.32 o 
  10  30  -6     2262.96     2551.91    367.39 o 
  12  30  -6      531.72     1003.64    357.94 o 
   2  32  -6     1911.94     2216.79    388.97 o 
   4  32  -6     1536.13     2558.94    391.85 o 
   6  32  -6      246.85      338.49    371.39 o 
   8  32  -6     6411.42     6154.96    377.07 o 
  10  32  -6       50.25      598.58    395.26 o 
   0  34  -6     5641.72     4630.88    534.07 o 
   2  34  -6     5964.84     5734.75    395.03 o 
   4  34  -6     2761.82     2646.29    448.61 o 
   6  34  -6      763.12     1422.39    376.55 o 
   8  34  -6      945.67     1008.23    392.30 o 
   2  36  -6     1876.50     2196.39    381.95 o 
   4  36  -6      854.10      443.28    665.84 o 
   1   1  -5    20852.36    21072.01    330.37 o 
   3   1  -5   123982.64   120138.99   1082.10 o 
   5   1  -5    11935.61    11121.70    309.34 o 
   7   1  -5    59777.25    58238.40    736.17 o 
   9   1  -5    14379.09    14563.70    334.54 o 
  11   1  -5    19449.49    19931.39    308.67 o 
  13   1  -5    18838.73    17861.71    309.20 o 
  15   1  -5    11175.06    12152.32    298.44 o 
  17   1  -5     3068.53     3920.84    301.54 o 
  19   1  -5     5610.95     5408.28    356.32 o 
  21   1  -5     4602.93     3942.72    400.82 o 
  23   1  -5      199.25      300.20    426.55 o 
   1   3  -5      856.61     1158.62    284.68 o 
   3   3  -5     3480.36     3596.38    285.81 o 
   5   3  -5     5484.99     4887.67    313.61 o 
   7   3  -5    25195.14    24974.89    341.84 o 
   9   3  -5    26051.74    25577.99    319.17 o 
  11   3  -5     3265.37     3991.37    280.01 o 
  13   3  -5     6630.62     6796.62    277.17 o 
  15   3  -5     7813.51     7617.68    288.08 o 
  17   3  -5     6004.59     6439.70    287.82 o 
  19   3  -5     1980.44     1974.12    289.99 o 
  21   3  -5      459.02      424.81    336.28 o 
  23   3  -5      266.93      716.42    303.48 o 
   1   5  -5    79829.16    78888.67    853.64 o 
   3   5  -5    18099.64    18451.24    295.93 o 
   5   5  -5     1554.90     1938.99    284.29 o 
   7   5  -5    74525.55    74164.92    889.64 o 
   9   5  -5     8357.64     8318.23    307.40 o 
  11   5  -5    37526.06    36567.38    340.48 o 
  13   5  -5     1379.90     1849.54    276.30 o 
  15   5  -5       21.09      762.77    272.27 o 
  17   5  -5    18557.50    18165.48    456.90 o 
  19   5  -5     4411.32     4447.14    301.04 o 
  21   5  -5     2174.54     2024.66    290.50 o 
  23   5  -5     1852.67     1709.07    310.34 o 
   1   7  -5    41857.71    40380.39    332.79 o 
   3   7  -5    20373.76    20069.36    308.03 o 
   5   7  -5   136687.17   133549.19   1547.83 o 
   7   7  -5    50083.18    49323.06    614.92 o 
   9   7  -5     9029.82     9371.35    274.81 o 
  11   7  -5    11042.49    11583.21    291.25 o 
  13   7  -5    33451.46    32438.94    314.40 o 
  15   7  -5    10458.67    10406.62    322.26 o 
  17   7  -5     7846.45     7028.04    286.83 o 
  19   7  -5     1835.94     2037.44    285.01 o 
  21   7  -5     1846.27     2546.46    288.85 o 
  23   7  -5     3152.30     3068.96    302.32 o 
   1   9  -5    35493.51    34400.12    354.99 o 
   3   9  -5     6286.64     6242.94    282.68 o 
   5   9  -5     9877.70     9747.37    291.49 o 
   7   9  -5    21253.98    21393.23    297.53 o 
   9   9  -5     3346.22     3250.39    258.48 o 
  11   9  -5    13579.08    13610.93    278.63 o 
  13   9  -5     1738.22     1711.97    267.47 o 
  15   9  -5     5301.94     5061.59    287.69 o 
  17   9  -5      797.92     1150.25    284.99 o 
  19   9  -5     3226.10     3774.83    289.84 o 
  21   9  -5      505.60     1220.00    294.70 o 
  23   9  -5       49.85      -59.47    308.77 o 
   1  11  -5    28227.26    28071.13    441.79 o 
   3  11  -5    58257.71    56756.61    617.39 o 
   5  11  -5     1322.89     1534.17    274.38 o 
   7  11  -5    35514.81    34474.41    426.65 o 
   9  11  -5    36502.87    34545.47    618.95 o 
  11  11  -5     5809.95     6428.01    285.69 o 
  13  11  -5      516.72      826.89    264.95 o 
  15  11  -5    11865.50    12002.89    265.74 o 
  17  11  -5       30.16      441.08    252.18 o 
  19  11  -5     4075.13     4357.15    262.22 o 
  21  11  -5       88.67      496.27    291.41 o 
  23  11  -5      287.70      186.71    806.85 o 
   1  13  -5    35013.17    33760.46    434.77 o 
   3  13  -5    38206.55    37580.28    355.45 o 
   5  13  -5    30407.14    30806.79    419.98 o 
   7  13  -5      570.34      704.33    291.37 o 
   9  13  -5    24065.38    25117.17    350.60 o 
  11  13  -5     3794.20     3318.01    276.35 o 
  13  13  -5    21944.41    21534.86    417.59 o 
  15  13  -5    17074.05    17081.54    504.57 o 
  17  13  -5     5207.02     5280.94    283.74 o 
  19  13  -5     9267.75     9083.20    296.00 o 
  21  13  -5     2600.20     3219.76    301.36 o 
   1  15  -5    15716.85    14893.86    404.63 o 
   3  15  -5    31400.73    30400.19    436.11 o 
   5  15  -5    22152.22    20862.85    319.71 o 
   7  15  -5     3134.33     3516.05    309.55 o 
   9  15  -5     4195.03     4387.71    329.67 o 
  11  15  -5    28585.93    29950.64    631.84 o 
  13  15  -5     4126.50     4725.08    368.95 o 
  15  15  -5     2867.01     3085.87    334.93 o 
  17  15  -5      378.61      110.66    285.49 o 
  19  15  -5     2808.43     3265.51    287.66 o 
  21  15  -5     3668.35     3417.88    311.20 o 
   1  17  -5    27268.21    26835.70    417.68 o 
   3  17  -5    10243.36    10550.29    380.73 o 
   5  17  -5     9900.82    10243.77    326.67 o 
   7  17  -5      424.63     1124.32    306.96 o 
   9  17  -5      468.08      596.03    297.93 o 
  11  17  -5     2135.82     3074.06    311.52 o 
  13  17  -5     3729.96     4177.96    416.73 o 
  15  17  -5     6140.66     5643.93    318.73 o 
  17  17  -5     4045.68     4217.61    336.78 o 
  19  17  -5     2678.40     3399.30    291.08 o 
  21  17  -5      209.37      567.05    321.02 o 
   1  19  -5    39195.66    37951.68    449.05 o 
   3  19  -5    21601.96    21132.98    398.27 o 
   5  19  -5     3040.25     3869.80    311.83 o 
   7  19  -5    22181.86    23463.70    328.10 o 
   9  19  -5    23466.44    22151.30    435.86 o 
  11  19  -5    21516.59    20510.42    351.49 o 
  13  19  -5      927.10      819.36    301.49 o 
  15  19  -5     3044.27     3077.76    309.87 o 
  17  19  -5     1729.99     2162.46    289.18 o 
  19  19  -5     1530.48     1145.70    342.00 o 
   1  21  -5     2255.95     2950.57    382.69 o 
   3  21  -5    26018.42    26160.40    422.41 o 
   5  21  -5     2783.52     2484.11    317.13 o 
   7  21  -5    13602.85    13576.09    323.87 o 
   9  21  -5      538.95     1148.12    331.24 o 
  11  21  -5    10538.86    10280.15    347.36 o 
  13  21  -5    10711.75    10406.04    325.27 o 
  15  21  -5     5844.79     6727.67    331.32 o 
  17  21  -5      441.94     1039.35    298.90 o 
  19  21  -5       27.37     -115.23    303.85 o 
   1  23  -5     8928.09     9127.99    383.43 o 
   3  23  -5     2902.42     3197.26    386.80 o 
   5  23  -5     8358.03     7997.48    365.42 o 
   7  23  -5     2371.30     2883.39    321.28 o 
   9  23  -5     7323.98     6449.26    338.54 o 
  11  23  -5      589.85     1211.09    336.77 o 
  13  23  -5     3904.25     4255.44    329.54 o 
  15  23  -5      796.55     1341.12    320.88 o 
  17  23  -5      450.82     1033.48    306.05 o 
  19  23  -5      769.89      752.48    351.83 o 
   1  25  -5    13435.42    13305.62    399.67 o 
   3  25  -5     2618.52     3061.68    382.57 o 
   5  25  -5     7923.44     8554.36    394.85 o 
   7  25  -5    32436.41    32410.29    396.38 o 
   9  25  -5     5462.28     5513.66    363.75 o 
  11  25  -5     6244.09     6051.97    340.20 o 
  13  25  -5     1288.89     2202.23    330.33 o 
  15  25  -5     1540.05     2010.18    333.81 o 
  17  25  -5     5132.62     4394.48    344.79 o 
   1  27  -5    16697.48    15919.75    390.53 o 
   3  27  -5     5606.46     6268.50    385.85 o 
   5  27  -5    24375.96    24083.44    407.45 o 
   7  27  -5     2628.69     2527.27    338.85 o 
   9  27  -5     1060.86     1619.48    382.63 o 
  11  27  -5     3525.31     3842.35    440.55 o 
  13  27  -5     6878.89     5485.34    375.07 o 
  15  27  -5      200.21      119.96    335.71 o 
  17  27  -5     4739.65     4008.70    347.10 o 
   1  29  -5     1082.80     1264.24    429.17 o 
   3  29  -5     2250.45     2810.30    387.18 o 
   5  29  -5     3639.57     4188.83    411.28 o 
   7  29  -5     2139.93     3063.72    345.86 o 
   9  29  -5     1067.49      864.92    373.25 o 
  11  29  -5      997.09     1359.05    368.29 o 
  13  29  -5     1591.09     1835.92    389.83 o 
  15  29  -5       40.03      495.70    451.48 o 
   1  31  -5     2281.05     3064.55    368.39 o 
   3  31  -5    11206.49    11673.52    392.53 o 
   5  31  -5     8907.76    10059.51    401.20 o 
   7  31  -5     7535.59     7671.41    373.82 o 
   9  31  -5     2032.39     2333.59    380.36 o 
  11  31  -5      428.26     -386.73    386.73 o 
  13  31  -5      467.89      328.59    374.74 o 
   1  33  -5     2168.98     2938.06    355.65 o 
   3  33  -5     3671.82     4057.41    377.62 o 
   5  33  -5      894.48     1185.63    392.31 o 
   7  33  -5     2800.44     2939.93    371.66 o 
   9  33  -5     8932.58     8685.42    509.84 o 
  11  33  -5     1963.48     2347.08    426.81 o 
   1  35  -5      241.33      510.17    399.91 o 
   3  35  -5     1582.90     1580.60    379.89 o 
   5  35  -5     2505.03     3849.50    420.22 o 
   7  35  -5     1032.09      969.87    410.42 o 
   9  35  -5      219.67      260.98    426.68 o 
   1  37  -5     1438.37     1207.37    353.78 o 
   3  37  -5     1090.42     1114.29    371.87 o 
   5  37  -5     2021.50     1577.03    365.39 o 
   7  37  -5     1194.35     1633.61    502.92 o 
   0   0  -4   254656.38   249581.56   8520.25 o 
   4   0  -4   157495.92   152068.77   1837.13 o 
   8   0  -4   141545.27   143905.31    883.52 o 
  12   0  -4    30473.15    30484.02    423.83 o 
  16   0  -4     2021.75     1940.06    362.64 o 
  20   0  -4    13129.58    13051.41    382.24 o 
  24   0  -4     5946.02     5274.81    393.84 o 
   2   2  -4    11271.85    11493.05    323.92 o 
   4   2  -4    41394.18    41169.11    458.32 o 
   6   2  -4    17053.58    17456.00    317.24 o 
   8   2  -4    87735.07    84998.27   1270.22 o 
  10   2  -4    49616.00    49092.86    338.16 o 
  12   2  -4    50013.06    49642.71    482.59 o 
  14   2  -4    17658.70    17429.32    288.88 o 
  16   2  -4     6058.80     6137.72    257.43 o 
  18   2  -4    10355.52    10047.17    271.05 o 
  20   2  -4     4899.87     4884.05    266.10 o 
  22   2  -4      211.61      546.74    268.38 o 
  24   2  -4     2188.38     2890.53    325.56 o 
   0   4  -4   149545.06   138062.13   1750.75 o 
   2   4  -4   124960.55   125287.55   1271.76 o 
   4   4  -4     5454.72     5445.67    301.28 o 
   6   4  -4    44023.57    44801.63    526.49 o 
   8   4  -4    40141.13    40368.48    423.31 o 
  10   4  -4     7350.33     6979.63    301.56 o 
  12   4  -4     6723.06     7305.73    307.62 o 
  14   4  -4     8041.73     7869.68    285.41 o 
  16   4  -4    18952.57    17390.72    292.36 o 
  18   4  -4     1114.56     1230.43    280.30 o 
  20   4  -4     1089.32     1716.43    291.55 o 
  22   4  -4     2317.54     2149.57    287.08 o 
  24   4  -4     1917.40     2494.34    331.84 o 
   2   6  -4     6387.17     6151.31    285.16 o 
   4   6  -4    81561.43    81954.34   1123.20 o 
   6   6  -4    16466.27    15303.39    293.62 o 
   8   6  -4    15250.06    14907.46    311.54 o 
  10   6  -4    38420.01    36909.69    430.96 o 
  12   6  -4    40934.97    38856.71    452.78 o 
  14   6  -4    22512.70    22572.56    303.41 o 
  16   6  -4    19059.17    18267.57    292.38 o 
  18   6  -4    10928.40    11120.05    289.64 o 
  20   6  -4     1615.95     2216.44    281.23 o 
  22   6  -4     2975.39     2477.96    284.00 o 
  24   6  -4     1024.40     1389.33    301.45 o 
   0   8  -4     6116.19     6404.78    444.11 o 
   2   8  -4    71030.71    68995.04    531.71 o 
   4   8  -4    83009.60    82863.80   1051.86 o 
   6   8  -4    50841.34    49332.55    766.38 o 
   8   8  -4    17465.24    17950.28    368.72 o 
  10   8  -4    11796.37    10969.16    307.09 o 
  12   8  -4    20506.21    20292.36    310.98 o 
  14   8  -4      432.87      897.80    271.26 o 
  16   8  -4     4335.28     4631.12    276.77 o 
  18   8  -4     5659.66     6063.38    279.65 o 
  20   8  -4     2198.43     3077.76    284.13 o 
  22   8  -4     4780.87     4813.30    299.91 o 
  24   8  -4      366.76      339.18    328.66 o 
   2  10  -4    84095.18    83916.15   1396.12 o 
   4  10  -4      135.74      401.31    283.38 o 
   6  10  -4     3588.54     3702.11    292.20 o 
   8  10  -4    91481.78    90144.35   1105.51 o 
  10  10  -4     1775.32     1885.89    277.88 o 
  12  10  -4     4279.68     4560.39    271.36 o 
  14  10  -4     7047.70     7339.12    258.98 o 
  16  10  -4    23540.20    22188.55    294.84 o 
  18  10  -4     1052.94     1916.43    361.58 o 
  20  10  -4     8031.82     7177.78    406.27 o 
  22  10  -4     1287.16      803.13    290.75 o 
  24  10  -4       29.21     1061.14    333.99 o 
   0  12  -4    23902.61    23021.71    664.64 o 
   2  12  -4   151991.17   147217.63   1819.50 o 
   4  12  -4    99651.93    98248.34    653.02 o 
   6  12  -4    35941.09    35684.72    375.29 o 
   8  12  -4    23673.11    22589.14    336.24 o 
  10  12  -4    17546.58    17077.82    389.86 o 
  12  12  -4     3608.57     4256.79    338.67 o 
  14  12  -4     3094.53     3742.53    276.56 o 
  16  12  -4    11083.93    10769.66    286.35 o 
  18  12  -4     8743.07     8498.58    307.80 o 
  20  12  -4     2355.88     2810.19    293.58 o 
  22  12  -4     1607.06     1898.37    293.30 o 
   2  14  -4    17615.65    16622.76    382.15 o 
   4  14  -4    33400.51    32287.06    370.47 o 
   6  14  -4    18567.06    18562.36    332.27 o 
   8  14  -4     5127.43     5362.16    344.69 o 
  10  14  -4    14591.38    15051.90    321.04 o 
  12  14  -4    16805.21    15804.03    325.09 o 
  14  14  -4    11516.37    11574.21    697.92 o 
  16  14  -4    11403.73    11519.75    295.46 o 
  18  14  -4     6973.42     7207.42    280.78 o 
  20  14  -4     1014.22     1513.83    277.92 o 
  22  14  -4     1407.45     2387.53    306.57 o 
   0  16  -4    79333.88    81098.55   1218.92 o 
   2  16  -4    43181.01    41653.51    664.44 o 
   4  16  -4      736.39     1146.66    348.09 o 
   6  16  -4   127014.07   122809.19   1127.96 o 
   8  16  -4     2633.17     3407.95    320.92 o 
  10  16  -4      477.59     1048.12    312.94 o 
  12  16  -4     2284.88     2436.60    373.41 o 
  14  16  -4     8538.16     8869.78    387.64 o 
  16  16  -4     2385.48     2255.68    298.09 o 
  18  16  -4      895.81     1706.53    391.42 o 
  20  16  -4      416.45      929.78    280.85 o 
  22  16  -4     2690.13     2862.30    316.25 o 
   2  18  -4    25125.46    24229.85    436.33 o 
   4  18  -4     3099.36     2794.02    404.33 o 
   6  18  -4    32492.81    32487.84    436.33 o 
   8  18  -4    26191.45    24469.95    413.78 o 
  10  18  -4    26474.81    25621.40    378.45 o 
  12  18  -4     9090.34     9810.62    316.03 o 
  14  18  -4     1970.72     2919.23    389.21 o 
  16  18  -4     9845.24     9423.28    305.76 o 
  18  18  -4    11743.33    11723.47    292.58 o 
  20  18  -4     3816.43     3896.29    301.35 o 
  22  18  -4     1145.91     1164.29    304.06 o 
   0  20  -4    34247.70    34058.38    589.77 o 
   2  20  -4    10488.21    10707.28    390.14 o 
   4  20  -4    47891.07    45704.30   1059.04 o 
   6  20  -4    18953.27    18316.94    407.59 o 
   8  20  -4    29516.39    30088.46    593.34 o 
  10  20  -4    22759.69    22649.87    351.10 o 
  12  20  -4     5201.14     5693.00    503.21 o 
  14  20  -4     2347.67     2605.78    444.39 o 
  16  20  -4     1343.83     1826.41    291.58 o 
  18  20  -4     1176.03      948.87    308.45 o 
  20  20  -4     3656.43     3696.29    327.50 o 
   2  22  -4    18342.69    18001.89    452.19 o 
   4  22  -4     5717.28     5964.79    425.12 o 
   6  22  -4      265.64      549.05    366.42 o 
   8  22  -4     2031.28     2071.13    474.60 o 
  10  22  -4    13765.56    14068.67    328.22 o 
  12  22  -4     1244.93     1778.74    318.58 o 
  14  22  -4    30150.65    28664.85    422.20 o 
  16  22  -4       68.73      564.37    311.86 o 
  18  22  -4       64.26      468.04    306.01 o 
  20  22  -4      715.98      957.98    301.41 o 
   0  24  -4    19310.27    19074.56    715.82 o 
   2  24  -4    29730.98    29608.22    808.94 o 
   4  24  -4     7634.81     7967.46    411.23 o 
   6  24  -4    10866.79    10811.68    411.24 o 
   8  24  -4    15779.13    14937.24    335.75 o 
  10  24  -4    20231.39    19638.24    352.76 o 
  12  24  -4     1657.06     1763.79    467.77 o 
  14  24  -4      101.15       24.07    325.30 o 
  16  24  -4     1509.63     1516.21    332.76 o 
  18  24  -4      262.44      119.04    305.39 o 
  20  24  -4     1230.83     1602.98    304.16 o 
   2  26  -4     4596.26     4682.12    379.69 o 
   4  26  -4     2947.64     3583.51    414.12 o 
   6  26  -4     7414.84     8218.63    538.20 o 
   8  26  -4     2799.48     3065.01    543.93 o 
  10  26  -4    15796.57    15250.48    358.06 o 
  12  26  -4     7453.79     7435.65    346.62 o 
  14  26  -4     3193.98     3954.20    367.88 o 
  16  26  -4     1792.69     2600.98    476.15 o 
  18  26  -4     4340.65     3998.98    313.46 o 
   0  28  -4    23599.43    22220.00   1147.42 o 
   2  28  -4     3116.20     3662.82    357.56 o 
   4  28  -4      376.15      555.57    513.90 o 
   6  28  -4     5732.55     5556.16    411.81 o 
   8  28  -4     2491.75     3259.29    380.32 o 
  10  28  -4     4614.08     4935.80    395.83 o 
  12  28  -4     2795.46     3527.67    347.56 o 
  14  28  -4     1290.75     1553.07    336.17 o 
  16  28  -4     1025.72     1747.10    341.37 o 
  18  28  -4       66.52      807.08    401.76 o 
   2  30  -4    10418.71    10253.26    490.65 o 
   4  30  -4     8382.08     8765.33    456.90 o 
   6  30  -4      615.96      906.38    459.99 o 
   8  30  -4     1144.65     1741.58    426.23 o 
  10  30  -4     1706.25     2440.15    374.46 o 
  12  30  -4     5156.41     4985.22    371.34 o 
  14  30  -4     5175.33     5362.33    361.32 o 
  16  30  -4     1896.14     1819.03    369.35 o 
   0  32  -4    17141.13    17749.08    764.22 o 
   2  32  -4    28746.44    27225.58    527.80 o 
   4  32  -4      254.66      121.06    366.82 o 
   6  32  -4     2458.04     3890.12    673.83 o 
   8  32  -4     1786.49     2648.32    436.00 o 
  10  32  -4     7031.14     6613.34    444.86 o 
  12  32  -4     2980.90     3279.42    398.51 o 
  14  32  -4      564.78     1114.07    388.10 o 
   2  34  -4     3400.50     4044.87    351.34 o 
   4  34  -4     1764.82     2322.88    367.03 o 
   6  34  -4     1521.99     1877.35    408.91 o 
   8  34  -4     2603.11     3412.79    451.60 o 
  10  34  -4      273.94      729.47    418.03 o 
  12  34  -4     2589.23     2560.42    423.40 o 
   0  36  -4     1894.18     2903.53    516.51 o 
   2  36  -4     5636.12     5092.82    341.64 o 
   4  36  -4     2961.43     3885.11    362.59 o 
   6  36  -4     7280.53     7481.01    440.23 o 
   8  36  -4      170.16      557.80    456.70 o 
  10  36  -4      737.39      731.94    445.41 o 
   2  38  -4     1220.16     1767.75    334.06 o 
   4  38  -4     1745.96     2439.67    370.99 o 
   6  38  -4     2208.14     2564.42    410.85 o 
   8  38  -4     2632.04     2825.48    433.73 o 
   0  40  -4     3999.61     3797.02    500.97 o 
   2  40  -4      339.47      907.58    348.12 o 
   4  40  -4     2615.29     2435.96    660.91 o 
   1   1  -3    23652.07    25004.68    395.70 o 
   3   1  -3    31516.68    32421.82    391.07 o 
   5   1  -3    85565.59    87917.51    889.00 o 
   7   1  -3     3771.37     4977.93    294.13 o 
   9   1  -3    15390.45    15317.88    282.85 o 
  11   1  -3    26977.63    25397.95    276.67 o 
  13   1  -3    49555.92    48055.00    296.30 o 
  15   1  -3     5846.36     5399.39    250.66 o 
  17   1  -3    16777.75    17603.62    318.92 o 
  19   1  -3     2372.53     2967.37    243.28 o 
  21   1  -3     2585.80     2718.77    249.14 o 
  23   1  -3      144.26      646.41    255.32 o 
  25   1  -3     2952.02     3369.70    288.51 o 
   1   3  -3    65855.49    65816.23    832.45 o 
   3   3  -3    14406.26    14136.34    344.14 o 
   5   3  -3    40974.66    40764.84    370.90 o 
   7   3  -3   324665.28   319615.22   3906.22 o 
   9   3  -3    28102.09    25884.59    441.25 o 
  11   3  -3    35532.26    35185.08    311.56 o 
  13   3  -3     8944.33     9178.26    255.68 o 
  15   3  -3    24439.97    23770.30    270.00 o 
  17   3  -3    23164.24    22920.70    406.54 o 
  19   3  -3     6497.04     6384.27    245.41 o 
  21   3  -3    12102.83    12428.25    263.26 o 
  23   3  -3      467.33      710.55    246.14 o 
  25   3  -3     1292.53     2140.07    299.65 o 
   1   5  -3    27940.14    29128.70    353.44 o 
   3   5  -3   182250.42   187428.84   2320.41 o 
   5   5  -3   170017.34   168563.59   1922.87 o 
   7   5  -3    15781.86    15924.29    333.15 o 
   9   5  -3    66835.94    63895.29    651.86 o 
  11   5  -3     5734.15     5254.39    277.60 o 
  13   5  -3     8940.47     8373.83    274.67 o 
  15   5  -3     7400.90     6976.10    260.20 o 
  17   5  -3    18271.58    17899.51    260.95 o 
  19   5  -3    16252.16    16483.22    257.14 o 
  21   5  -3     4991.79     4834.96    267.05 o 
  23   5  -3     1568.93     2076.94    280.24 o 
  25   5  -3      510.73     1099.54    317.75 o 
   1   7  -3    36251.21    37031.65    411.28 o 
   3   7  -3    82719.32    85864.75    881.31 o 
   5   7  -3    29373.56    30350.03    525.57 o 
   7   7  -3    14108.80    13756.54    316.10 o 
   9   7  -3    54239.04    54302.86    743.24 o 
  11   7  -3     9150.61     8125.80    304.90 o 
  13   7  -3    20338.20    19075.91    288.79 o 
  15   7  -3     2320.56     2945.99    273.31 o 
  17   7  -3     2613.99     2932.95    261.74 o 
  19   7  -3     5402.28     5696.98    261.48 o 
  21   7  -3     4206.23     4152.27    271.03 o 
  23   7  -3     1423.61     1748.51    296.87 o 
  25   7  -3     1808.64     1100.36    324.28 o 
   1   9  -3   235426.69   235094.09   1854.00 o 
   3   9  -3   121295.39   117828.05   1735.10 o 
   5   9  -3    33676.48    34042.27    431.28 o 
   7   9  -3    33124.90    31497.22    476.14 o 
   9   9  -3    52048.31    51692.52    922.61 o 
  11   9  -3    16135.08    16366.18    309.79 o 
  13   9  -3    24267.32    23483.13    288.80 o 
  15   9  -3    30755.73    28835.24    300.27 o 
  17   9  -3      454.06      802.55    277.45 o 
  19   9  -3     9856.97     9646.56    302.97 o 
  21   9  -3     2584.88     2564.04    316.48 o 
  23   9  -3     2193.99     2657.66    356.51 o 
  25   9  -3     1155.22      987.01    332.47 o 
   1  11  -3    83903.76    85079.99    700.67 o 
   3  11  -3   102868.52   101873.84   1105.16 o 
   5  11  -3    32803.95    32156.86    480.46 o 
   7  11  -3    20610.62    19421.71    331.75 o 
   9  11  -3    91392.46    89744.94   1129.54 o 
  11  11  -3    57393.38    57289.75    855.14 o 
  13  11  -3    18572.29    18390.91    291.46 o 
  15  11  -3    16409.86    16051.95    318.84 o 
  17  11  -3     3603.80     4021.66    269.27 o 
  19  11  -3    10119.25    10279.90    532.30 o 
  21  11  -3      478.12      651.14    281.45 o 
  23  11  -3     3199.20     3146.20    283.82 o 
   1  13  -3    21825.07    20810.82    438.05 o 
   3  13  -3    20368.73    19272.65    422.90 o 
   5  13  -3    21555.50    21971.02    380.95 o 
   7  13  -3    12842.87    13161.03    323.25 o 
   9  13  -3     2094.96     2239.88    301.88 o 
  11  13  -3    20116.87    19980.86    401.65 o 
  13  13  -3     7436.85     8053.95    413.37 o 
  15  13  -3      125.78      534.01    272.28 o 
  17  13  -3     2434.65     2523.90    274.61 o 
  19  13  -3     8608.10     8381.77    310.62 o 
  21  13  -3     3494.10     4116.04    476.14 o 
  23  13  -3      591.34     1030.07    282.85 o 
   1  15  -3    75713.57    70899.40    636.54 o 
   3  15  -3     8692.36     8538.49    403.05 o 
   5  15  -3   164319.03   165673.42   1598.81 o 
   7  15  -3    29048.60    26948.86    448.16 o 
   9  15  -3    48048.96    49628.25    584.39 o 
  11  15  -3    14420.50    14711.78    632.79 o 
  13  15  -3    32894.78    34296.10    726.87 o 
  15  15  -3    13060.36    13657.80    457.16 o 
  17  15  -3      392.51      355.20    268.83 o 
  19  15  -3     1708.69     2145.14    274.31 o 
  21  15  -3      781.64      853.57    284.74 o 
  23  15  -3     4472.09     4076.28    295.49 o 
   1  17  -3   183415.25   181445.73   1860.46 o 
   3  17  -3    38878.26    39116.66    856.91 o 
   5  17  -3     2048.69     2952.91    359.39 o 
   7  17  -3    54041.83    52711.17    534.14 o 
   9  17  -3     6529.32     6344.96    315.80 o 
  11  17  -3    34578.38    32588.58    739.22 o 
  13  17  -3    15831.47    17177.10    332.67 o 
  15  17  -3     8691.16     9181.03    288.53 o 
  17  17  -3     6740.85     6887.85    277.16 o 
  19  17  -3     1310.40     1386.32    312.32 o 
  21  17  -3     1609.02     1604.38    283.33 o 
  23  17  -3      773.46     1144.82    295.48 o 
   1  19  -3     2907.78     2828.58    422.54 o 
   3  19  -3    17999.54    16875.41    431.57 o 
   5  19  -3    11671.38    11821.28    399.09 o 
   7  19  -3     4675.00     4441.08    351.39 o 
   9  19  -3     1515.57     1922.21    324.48 o 
  11  19  -3    18911.25    17864.51    324.67 o 
  13  19  -3    16391.28    17029.56    567.10 o 
  15  19  -3     2651.00     2820.79    288.17 o 
  17  19  -3     5975.51     6338.18    308.35 o 
  19  19  -3      453.24      799.18    283.38 o 
  21  19  -3      835.01     1456.48    290.25 o 
  23  19  -3       35.23     1073.40    472.24 o 
   1  21  -3    11116.14    10365.71    471.58 o 
   3  21  -3     8309.56     8458.40    606.59 o 
   5  21  -3    36658.05    35551.87    670.07 o 
   7  21  -3    17293.75    17535.75    375.62 o 
   9  21  -3    27763.21    26674.55    360.74 o 
  11  21  -3      475.32      368.71    313.26 o 
  13  21  -3    10879.74    10015.06    313.89 o 
  15  21  -3     4719.32     3934.06    338.96 o 
  17  21  -3     7590.24     7511.06    292.64 o 
  19  21  -3     2876.14     3178.46    339.92 o 
  21  21  -3     4928.50     4479.91    295.77 o 
   1  23  -3     4241.30     4398.18    428.67 o 
   3  23  -3    27405.19    26189.19    454.91 o 
   5  23  -3    15881.96    15808.96    413.10 o 
   7  23  -3    35614.57    35458.46    410.01 o 
   9  23  -3    16883.56    17528.27    330.67 o 
  11  23  -3    15231.02    15603.10    350.63 o 
  13  23  -3     8286.88     7979.67    371.67 o 
  15  23  -3     9921.56    10662.85    324.88 o 
  17  23  -3     7632.33     7571.69    381.56 o 
  19  23  -3     2958.28     3646.97    307.30 o 
  21  23  -3     3760.99     3732.35    423.31 o 
   1  25  -3     4899.83     4943.97    403.91 o 
   3  25  -3    29866.70    28934.03    568.84 o 
   5  25  -3    24562.84    24212.61    805.16 o 
   7  25  -3      763.33      578.75    622.34 o 
   9  25  -3     5835.85     5571.60    318.54 o 
  11  25  -3    11219.60    11639.28    354.54 o 
  13  25  -3     8257.20     8072.66    510.23 o 
  15  25  -3     3419.86     3372.46    492.28 o 
  17  25  -3     4091.32     4105.02    309.35 o 
  19  25  -3     2092.01     1843.43    307.54 o 
   1  27  -3    10538.81    10973.62    416.81 o 
   3  27  -3    16450.57    16672.67    597.63 o 
   5  27  -3     2260.53     2812.88    415.99 o 
   7  27  -3     2365.16     1920.10    390.48 o 
   9  27  -3     1603.36     1581.48    336.46 o 
  11  27  -3     7973.19     7088.17    347.02 o 
  13  27  -3     4064.28     4590.32    347.03 o 
  15  27  -3     1998.25     2722.63    349.88 o 
  17  27  -3     1699.79     2159.53    316.13 o 
  19  27  -3      290.69      252.22    328.90 o 
   1  29  -3    19434.85    18586.76    452.04 o 
   3  29  -3     6203.50     6691.20    449.94 o 
   5  29  -3    19887.63    18791.23    436.86 o 
   7  29  -3    16972.07    17659.99    515.45 o 
   9  29  -3     8430.81     8975.88    702.54 o 
  11  29  -3      718.21     1480.76    364.97 o 
  13  29  -3     5507.03     5504.56    377.42 o 
  15  29  -3     4432.22     4804.63    350.61 o 
  17  29  -3       37.64      558.16    337.91 o 
   1  31  -3     1869.38     1566.92    569.71 o 
   3  31  -3     3926.15     4115.28    426.93 o 
   5  31  -3     5953.82     5955.40    422.37 o 
   7  31  -3     1826.06     1841.56    430.95 o 
   9  31  -3     8400.32     9119.95    446.04 o 
  11  31  -3     3142.81     4034.03    406.36 o 
  13  31  -3      438.81     1365.45    375.41 o 
  15  31  -3      721.80      963.54    364.67 o 
  17  31  -3     2533.26     2376.58    353.69 o 
   1  33  -3     1607.43     1771.98    333.34 o 
   3  33  -3      580.37      552.91    388.88 o 
   5  33  -3     6319.71     6808.97    403.10 o 
   7  33  -3     5997.52     6810.60    440.93 o 
   9  33  -3      894.34      679.45    434.49 o 
  11  33  -3     1016.55     2132.53    435.97 o 
  13  33  -3      587.93     1007.46    511.04 o 
  15  33  -3     1064.62     1892.50    398.34 o 
   1  35  -3    13809.65    13267.98    343.55 o 
   3  35  -3      192.38      282.04    360.05 o 
   5  35  -3     2893.64     3309.30    393.70 o 
   7  35  -3      181.55      605.67    511.93 o 
   9  35  -3     2118.68     2385.13    453.56 o 
  11  35  -3      653.31      656.00    430.42 o 
  13  35  -3     4333.29     2773.72    441.81 o 
   1  37  -3     6304.77     6089.87    392.82 o 
   3  37  -3     7101.87     7996.43    460.37 o 
   5  37  -3     6554.83     7263.15    395.19 o 
   7  37  -3     1392.77     1285.36    413.72 o 
   9  37  -3     1862.04     2774.16    490.33 o 
  11  37  -3     2960.69     3659.61    465.37 o 
   1  39  -3     1131.92      877.34    325.94 o 
   3  39  -3     1865.54     2568.23    385.57 o 
   5  39  -3      164.57      581.49    376.48 o 
   7  39  -3      787.88      890.04    425.02 o 
   9  39  -3     1557.13     1725.62    429.89 o 
   1  41  -3     2842.69     2910.95    333.82 o 
   3  41  -3      289.48      186.79    332.76 o 
   5  41  -3      311.17     1184.59    414.75 o 
   2   0  -2   212183.80   224514.36   4446.15 o 
   6   0  -2   197294.14   199464.14   2593.27 o 
  10   0  -2     8653.26     8516.68    346.70 o 
  14   0  -2    75108.76    71090.30    797.60 o 
  18   0  -2    12061.34    11915.30    344.42 o 
  22   0  -2     7061.54     7195.55    356.32 o 
  26   0  -2      216.12      439.24    607.77 o 
   0   2  -2   117110.00   122141.50   1755.99 o 
   2   2  -2   275551.72   295360.28   4645.62 o 
   4   2  -2   220364.86   230758.75   3732.02 o 
   6   2  -2    47668.33    50884.18    557.05 o 
   8   2  -2    69911.17    70421.52    505.20 o 
  10   2  -2   160467.84   157054.34   1250.37 o 
  12   2  -2    14410.93    14110.99    253.87 o 
  14   2  -2     2395.99     2150.41    234.94 o 
  16   2  -2    10179.04     9034.32    239.40 o 
  18   2  -2     2710.87     2940.74    232.29 o 
  20   2  -2     7730.45     7595.37    243.52 o 
  22   2  -2     1501.56     1942.28    278.23 o 
  24   2  -2     5716.39     5206.42    257.37 o 
  26   2  -2      667.31      715.32    348.74 o 
   2   4  -2   176951.22   187708.09   1688.83 o 
   4   4  -2    34377.21    36680.98    749.43 o 
   6   4  -2    90903.76    91974.39   1311.19 o 
   8   4  -2    79464.10    80383.48    488.61 o 
  10   4  -2    20088.63    18946.78    261.59 o 
  12   4  -2    69890.89    68626.28    518.54 o 
  14   4  -2    98338.08    98074.69    408.28 o 
  16   4  -2    27756.36    27745.17    279.88 o 
  18   4  -2    12783.75    11903.02    271.00 o 
  20   4  -2     3561.41     3974.71    245.33 o 
  22   4  -2     7088.89     7832.66    262.51 o 
  24   4  -2     1897.62     2079.77    269.33 o 
  26   4  -2      436.17      992.39    293.80 o 
   0   6  -2   211397.45   218952.58   3475.36 o 
   2   6  -2    42594.84    41186.41    664.76 o 
   4   6  -2    46312.72    49028.61    798.34 o 
   6   6  -2    67954.96    66860.82    571.82 o 
   8   6  -2    41377.06    41728.66    823.46 o 
  10   6  -2    40215.78    38067.69    313.73 o 
  12   6  -2    32977.43    32726.88    331.44 o 
  14   6  -2     6303.61     6472.81    242.90 o 
  16   6  -2     4161.23     3681.76    232.83 o 
  18   6  -2     2592.72     3078.79    253.47 o 
  20   6  -2     6929.02     7468.41    244.46 o 
  22   6  -2     6183.13     6222.31    261.06 o 
  24   6  -2     2112.09     2509.09    299.70 o 
  26   6  -2     2544.94     3416.50    585.10 o 
   2   8  -2    92151.71    94210.33   1264.64 o 
   4   8  -2    73413.73    80052.88    983.59 o 
   6   8  -2    65799.48    66969.98    791.55 o 
   8   8  -2    44555.73    44121.98    532.65 o 
  10   8  -2    50878.32    48821.89   1019.94 o 
  12   8  -2    11843.12    11748.18    275.87 o 
  14   8  -2    23686.90    23179.90    270.84 o 
  16   8  -2     9792.51     9714.66    257.31 o 
  18   8  -2    31469.56    29770.47    326.64 o 
  20   8  -2     4539.16     4807.00    280.31 o 
  22   8  -2     2014.58     2277.64    283.73 o 
  24   8  -2     1640.85     1434.43    307.01 o 
  26   8  -2      155.27      724.52    490.59 o 
   0  10  -2    64621.57    63658.20   1061.72 o 
   2  10  -2   436414.09   442210.63   3095.34 o 
   4  10  -2    39198.39    40304.65    427.60 o 
   6  10  -2   460513.44   460537.53   6562.30 o 
   8  10  -2     6077.93     6087.22    295.16 o 
  10  10  -2    22751.03    22371.36    373.05 o 
  12  10  -2     9025.18     8905.74    308.72 o 
  14  10  -2    13757.94    13448.51    297.48 o 
  16  10  -2    11859.91    11720.25    329.03 o 
  18  10  -2     2785.18     3366.32    284.89 o 
  20  10  -2     1218.79     1926.98    278.21 o 
  22  10  -2    10586.18    10568.79    437.67 o 
  24  10  -2       65.52       31.97    302.26 o 
   2  12  -2    52657.35    52949.77    521.90 o 
   4  12  -2    25217.05    24656.48    408.86 o 
   6  12  -2    20284.41    21007.13    452.44 o 
   8  12  -2    59082.54    57543.82   1058.30 o 
  10  12  -2    30186.77    31378.96    705.95 o 
  12  12  -2    29252.68    29164.64    487.32 o 
  14  12  -2     5976.48     6041.00    272.97 o 
  16  12  -2     5528.47     6057.33    269.75 o 
  18  12  -2    23438.43    23325.17    674.19 o 
  20  12  -2     1918.14     2126.94    270.76 o 
  22  12  -2      477.44      519.68    283.16 o 
  24  12  -2      326.33      703.87    320.78 o 
   0  14  -2      495.80     1769.34    986.22 o 
   2  14  -2    50537.73    50976.70    714.84 o 
   4  14  -2   133694.89   128441.66    540.99 o 
   6  14  -2    35028.91    34050.02    407.86 o 
   8  14  -2    18061.00    20386.10   1725.91 o 
  10  14  -2    18141.83    18505.82    310.27 o 
  12  14  -2     4968.77     5134.55    291.82 o 
  14  14  -2     7168.48     8015.43    291.01 o 
  16  14  -2    17521.97    18241.38    559.43 o 
  18  14  -2     3792.75     4034.58    271.10 o 
  20  14  -2      529.33      906.04    319.11 o 
  22  14  -2     3165.00     3288.30    286.26 o 
  24  14  -2      629.16      461.44    294.97 o 
   2  16  -2     9743.30    10073.04    452.23 o 
   4  16  -2    33466.49    32388.53    423.63 o 
   6  16  -2    15351.39    15348.79    360.39 o 
   8  16  -2   137091.59   134331.56   1635.57 o 
  10  16  -2    52485.18    53458.29    835.41 o 
  12  16  -2    23486.41    24746.03    322.15 o 
  14  16  -2    24375.04    23338.57    411.68 o 
  16  16  -2    25631.73    25102.20    538.10 o 
  18  16  -2     6041.51     5918.33    271.79 o 
  20  16  -2    10378.42    11013.28    287.94 o 
  22  16  -2     1087.06     1475.35    284.85 o 
  24  16  -2      199.72      743.69    335.29 o 
   0  18  -2    37972.69    36434.64    834.19 o 
   2  18  -2    22208.76    22354.56    836.57 o 
   4  18  -2   155392.02   150071.00   1516.53 o 
   6  18  -2     2309.54     2353.13    424.61 o 
   8  18  -2    10782.07    10354.15    369.18 o 
  10  18  -2     7273.28     6990.25    314.54 o 
  12  18  -2     1369.32     1797.09    297.54 o 
  14  18  -2     1791.05     1763.22    266.32 o 
  16  18  -2     6332.00     6683.95    334.34 o 
  18  18  -2     1270.31     1189.46    275.60 o 
  20  18  -2     6310.34     5793.51    279.87 o 
  22  18  -2     2057.09     1880.96    329.80 o 
   2  20  -2     3639.15     3923.52    486.71 o 
   4  20  -2    36000.56    34333.08    448.00 o 
   6  20  -2     6358.67     7037.55    375.01 o 
   8  20  -2    26020.71    26518.16    417.35 o 
  10  20  -2     8758.04     8317.82    327.92 o 
  12  20  -2    29161.28    28148.84    357.20 o 
  14  20  -2     7409.68     7136.01    309.54 o 
  16  20  -2     3335.81     3731.46    284.50 o 
  18  20  -2     1292.72     1540.70    279.14 o 
  20  20  -2     6047.46     6165.77    287.13 o 
  22  20  -2     1371.57     1165.88    300.56 o 
   0  22  -2   219928.73   207196.97   1804.08 o 
   2  22  -2    24228.12    23697.72    537.75 o 
   4  22  -2    51476.15    50022.28    858.77 o 
   6  22  -2    10753.19    11610.42    385.24 o 
   8  22  -2    21300.74    21261.89    443.16 o 
  10  22  -2    16658.30    17050.16    334.59 o 
  12  22  -2    18984.47    19618.67    541.83 o 
  14  22  -2      510.18     1080.91    311.58 o 
  16  22  -2     6006.04     6497.63    374.75 o 
  18  22  -2      811.46     1183.59    279.38 o 
  20  22  -2     2405.57     2787.15    361.71 o 
  22  22  -2      112.61      260.47    315.85 o 
   2  24  -2    10047.43    10615.47    418.88 o 
   4  24  -2    33692.57    32504.38    918.91 o 
   6  24  -2     8686.01     8438.44    416.98 o 
   8  24  -2     9980.52     8909.50    364.42 o 
  10  24  -2    16339.51    17407.98    345.80 o 
  12  24  -2    19048.32    18894.26    352.11 o 
  14  24  -2     8247.66     8512.82    325.07 o 
  16  24  -2     4898.85     6032.01    307.01 o 
  18  24  -2     3993.21     4629.67    539.60 o 
  20  24  -2     1113.75     1171.37    296.29 o 
   0  26  -2    39800.81    37963.60    680.58 o 
   2  26  -2     2961.38     3468.74    448.49 o 
   4  26  -2     6862.86     7368.49    429.31 o 
   6  26  -2      982.23     1550.45    410.07 o 
   8  26  -2     8583.70     8973.42    395.07 o 
  10  26  -2     1103.44      902.29    340.27 o 
  12  26  -2     8565.53     8479.32    346.66 o 
  14  26  -2      786.11     1027.72    331.90 o 
  16  26  -2     2313.45     1820.52    298.11 o 
  18  26  -2      769.89      741.35    393.74 o 
  20  26  -2     3114.85     3078.66    313.85 o 
   2  28  -2     7265.00     6551.28    388.53 o 
   4  28  -2     7406.75     8130.27    409.56 o 
   6  28  -2     5069.19     5265.82    429.07 o 
   8  28  -2    14118.25    14842.71    464.85 o 
  10  28  -2    11684.34    10899.42    357.45 o 
  12  28  -2     9684.49     8412.91    571.36 o 
  14  28  -2    15101.01    16401.96    362.39 o 
  16  28  -2     3773.85     4140.43    325.50 o 
  18  28  -2     2395.53     2572.66    318.70 o 
   0  30  -2    12072.61    13222.15    845.86 o 
   2  30  -2    38413.17    38230.98    480.34 o 
   4  30  -2     6415.35     6879.77    476.60 o 
   6  30  -2     8725.90     8573.21    458.41 o 
   8  30  -2      322.82      651.20    408.63 o 
  10  30  -2    17534.77    18223.64    446.72 o 
  12  30  -2     2493.83     2671.38    364.91 o 
  14  30  -2      185.99      975.44    391.43 o 
  16  30  -2     4093.44     4383.12    364.40 o 
  18  30  -2     1214.89     1653.00    335.59 o 
   2  32  -2     7279.45     7304.25    385.05 o 
   4  32  -2     2617.79     3165.02    392.75 o 
   6  32  -2     1546.81     1340.53    400.81 o 
   8  32  -2    11477.55    10982.21    435.16 o 
  10  32  -2       78.60      151.87    412.96 o 
  12  32  -2     6149.14     5507.77    404.59 o 
  14  32  -2      727.45     1342.57    374.40 o 
  16  32  -2     2114.83     2377.51    354.31 o 
   0  34  -2     1942.22     2754.44   1286.62 o 
   2  34  -2    10610.73    10561.14    362.59 o 
   4  34  -2    13604.53    13042.00    434.06 o 
   6  34  -2     8372.12     7994.98    580.45 o 
   8  34  -2      546.88      951.30    422.72 o 
  10  34  -2      565.23     1065.65    440.42 o 
  12  34  -2      661.78     1505.70    735.57 o 
  14  34  -2      311.84      284.27    412.62 o 
  16  34  -2     1285.11      831.74    538.47 o 
   2  36  -2     1946.58     2177.57    390.38 o 
   4  36  -2     1926.37     2621.00    380.18 o 
   6  36  -2     1091.67     1394.64    651.51 o 
   8  36  -2     8529.54     8164.81    431.99 o 
  10  36  -2     1363.09     1732.53    455.85 o 
  12  36  -2     2857.47     3064.99    442.76 o 
  14  36  -2      250.91       96.03    437.75 o 
   0  38  -2     8529.18     8114.21    465.80 o 
   2  38  -2     1007.85     1215.93    349.03 o 
   4  38  -2     3508.18     3562.37    402.73 o 
   6  38  -2     2437.77     1972.94    389.73 o 
   8  38  -2      923.94     1532.62    507.54 o 
  10  38  -2      746.72      643.95    438.08 o 
  12  38  -2      173.39      255.87    622.82 o 
   2  40  -2     2198.22     2040.80    352.75 o 
   4  40  -2      738.49      639.15    358.52 o 
   6  40  -2      770.51     1356.96    377.22 o 
   8  40  -2      689.30      490.11    421.14 o 
   0  42  -2     5659.37     4088.41    468.96 o 
   2  42  -2      905.37     1116.54    363.91 o 
   4  42  -2     2935.90     2859.17    445.82 o 
   1   1  -1    69106.59    81548.40    788.61 o 
   3   1  -1    53491.53    58237.99    719.60 o 
   5   1  -1   470113.22   504323.88   6037.90 o 
   7   1  -1   130534.35   132781.92   1425.25 o 
   9   1  -1   127737.49   131072.31   1384.26 o 
  11   1  -1    31992.17    33271.15    390.56 o 
  13   1  -1    17702.90    17149.14    248.50 o 
  15   1  -1    10212.67    10223.88    239.50 o 
  17   1  -1    44597.73    43743.21    458.86 o 
  19   1  -1     9772.91     9897.84    238.20 o 
  21   1  -1    14923.36    14765.04    342.73 o 
  23   1  -1      663.62     1069.00    236.99 o 
  25   1  -1     2181.68     2898.13    269.83 o 
   1   3  -1    62851.76    68786.94   1054.87 o 
   3   3  -1   120872.01   133451.80   1337.19 o 
   5   3  -1   191166.70   204438.81   1093.15 o 
   7   3  -1   131360.27   133717.25   1328.84 o 
   9   3  -1    22997.85    23632.38    294.45 o 
  11   3  -1    12330.25    12519.08    253.48 o 
  13   3  -1    36177.46    34676.25    335.38 o 
  15   3  -1    17333.09    16729.71    263.09 o 
  17   3  -1     3281.07     3275.50    233.94 o 
  19   3  -1     5333.25     5480.38    252.65 o 
  21   3  -1    11926.28    11583.20    294.62 o 
  23   3  -1     1583.73     1727.89    257.29 o 
  25   3  -1     1701.84     1481.39    271.58 o 
   1   5  -1   107057.99   118458.59   1505.61 o 
   3   5  -1   578584.13   623538.19   8113.44 o 
   5   5  -1   217761.36   225919.91   2487.03 o 
   7   5  -1    56623.12    57464.13    647.01 o 
   9   5  -1    93008.99    92520.89    760.42 o 
  11   5  -1    45532.11    42302.35    310.43 o 
  13   5  -1    13216.95    13260.28    248.87 o 
  15   5  -1    53653.94    52363.91    315.55 o 
  17   5  -1    11078.77    10644.90    248.27 o 
  19   5  -1     2162.33     3063.82    253.80 o 
  21   5  -1     7088.53     7165.01    302.05 o 
  23   5  -1      108.66      661.43    261.60 o 
  25   5  -1     2738.66     2738.86    269.86 o 
   1   7  -1   377360.53   406228.16   6578.95 o 
   3   7  -1    10719.58    12102.17    475.08 o 
   5   7  -1   137374.03   139976.58   2010.56 o 
   7   7  -1   161403.00   158510.56   1280.18 o 
   9   7  -1   162860.09   160765.05   1322.86 o 
  11   7  -1     4903.08     4735.76    243.03 o 
  13   7  -1    18835.62    18573.57    272.72 o 
  15   7  -1    26666.36    26062.14    275.32 o 
  17   7  -1     1423.43     1812.58    253.91 o 
  19   7  -1     9829.63    10167.73    307.22 o 
  21   7  -1      403.03      156.92    259.72 o 
  23   7  -1     9320.92     8431.40    294.39 o 
  25   7  -1     1007.58     1328.35    295.28 o 
   1   9  -1   261017.72   270587.53   4462.08 o 
   3   9  -1     2446.13     2874.39    407.74 o 
   5   9  -1    30168.52    30913.33    653.05 o 
   7   9  -1    44783.61    45164.96    555.34 o 
   9   9  -1    12617.03    12299.55    318.37 o 
  11   9  -1   108900.21   108891.95    807.65 o 
  13   9  -1    33639.54    33006.35    309.17 o 
  15   9  -1    20444.41    20191.33    313.44 o 
  17   9  -1     6758.28     7612.24    280.57 o 
  19   9  -1    15244.44    15245.49    291.30 o 
  21   9  -1      372.05      999.69    279.14 o 
  23   9  -1     5732.69     5380.21    294.98 o 
  25   9  -1      651.49      429.98    297.37 o 
   1  11  -1      144.57      912.02    624.54 o 
   3  11  -1    54102.54    54063.78    483.91 o 
   5  11  -1    46567.84    43039.61    734.17 o 
   7  11  -1    37877.86    39074.54    525.91 o 
   9  11  -1     5727.36     5478.57    300.72 o 
  11  11  -1   102766.77   101226.66   1201.47 o 
  13  11  -1    40019.02    38787.65    458.82 o 
  15  11  -1    14063.40    14974.09    266.55 o 
  17  11  -1     8152.05     8198.28    286.20 o 
  19  11  -1    11858.46    11246.05    281.76 o 
  21  11  -1      836.61     1269.26    255.44 o 
  23  11  -1    11209.71    11135.26    279.57 o 
  25  11  -1      497.42      320.83    276.11 o 
   1  13  -1   186838.58   180941.73   2233.02 o 
   3  13  -1    29369.66    32891.76    457.85 o 
   5  13  -1    56515.02    54903.23    872.31 o 
   7  13  -1    22359.90    22881.62    334.26 o 
   9  13  -1    71182.99    67844.00    862.47 o 
  11  13  -1    26118.78    26031.86    558.10 o 
  13  13  -1    54247.39    53159.08    820.01 o 
  15  13  -1    34815.98    34473.70    362.33 o 
  17  13  -1     3742.45     3708.91    262.15 o 
  19  13  -1     1706.78     1998.30    254.98 o 
  21  13  -1      838.26     1228.46    258.94 o 
  23  13  -1     7201.58     7374.71    425.75 o 
  25  13  -1      242.62      874.95    281.97 o 
   1  15  -1    79526.45    76567.42    938.79 o 
   3  15  -1   179679.34   180560.30   1530.04 o 
   5  15  -1     2844.55     4003.38    348.79 o 
   7  15  -1     1094.30     1301.60    323.30 o 
   9  15  -1    88389.07    85042.01    969.57 o 
  11  15  -1    57102.95    56527.19    717.03 o 
  13  15  -1     2335.84     2103.73    270.49 o 
  15  15  -1     2304.22     2524.71    266.53 o 
  17  15  -1     5337.48     6355.47    330.66 o 
  19  15  -1     5919.17     6402.15    273.41 o 
  21  15  -1       92.27       52.75    275.29 o 
  23  15  -1     1169.72     1221.81    292.81 o 
  25  15  -1     3561.64     3647.54    390.90 o 
   1  17  -1    17497.54    16476.47    525.45 o 
   3  17  -1   150509.13   148919.61   1646.04 o 
   5  17  -1    28980.05    28528.08    397.58 o 
   7  17  -1     6943.05     6612.27    473.45 o 
   9  17  -1    28538.02    27782.86    340.22 o 
  11  17  -1      251.43      211.16    298.33 o 
  13  17  -1    21685.44    21653.96    346.73 o 
  15  17  -1     8585.39     8937.54    276.01 o 
  17  17  -1     1797.81     2167.75    515.49 o 
  19  17  -1     7077.77     7560.32    289.36 o 
  21  17  -1     5685.32     6067.62    284.65 o 
  23  17  -1      203.41      283.46    280.10 o 
   1  19  -1    49233.69    45447.35    530.59 o 
   3  19  -1    14864.75    14360.21    490.68 o 
   5  19  -1    51173.18    51193.86    494.21 o 
   7  19  -1    55171.89    55944.71    568.34 o 
   9  19  -1    17967.71    17247.49    352.72 o 
  11  19  -1     2413.63     2951.77    305.35 o 
  13  19  -1    14624.66    15018.43    453.83 o 
  15  19  -1     8137.83     8382.85    274.99 o 
  17  19  -1    18399.41    16992.83    346.37 o 
  19  19  -1     3460.48     3543.15    275.18 o 
  21  19  -1     7517.65     7121.79    294.73 o 
  23  19  -1     2387.39     2281.88    292.77 o 
   1  21  -1    15718.97    15689.13    474.02 o 
   3  21  -1    18138.09    17419.31    718.29 o 
   5  21  -1    21734.55    20136.32    428.78 o 
   7  21  -1    15631.21    15903.69    369.50 o 
   9  21  -1    21536.14    20584.59    512.90 o 
  11  21  -1    28618.57    28192.43    349.21 o 
  13  21  -1    17688.63    17365.07    479.40 o 
  15  21  -1     5766.61     5900.10    294.44 o 
  17  21  -1    16084.28    15689.77    408.99 o 
  19  21  -1      813.23      840.56    283.36 o 
  21  21  -1     2037.12     2817.52    287.68 o 
  23  21  -1      488.08     1153.12    315.92 o 
   1  23  -1    43371.77    40651.70    886.40 o 
   3  23  -1    10325.38    10041.32    483.14 o 
   5  23  -1    24410.20    23690.59    443.36 o 
   7  23  -1    34132.76    33815.87    418.57 o 
   9  23  -1     4792.65     4347.25    466.67 o 
  11  23  -1    10881.60    10770.07    327.55 o 
  13  23  -1     2785.53     3585.89    334.65 o 
  15  23  -1      125.32      240.38    289.84 o 
  17  23  -1    10727.67    10662.31    429.71 o 
  19  23  -1     1720.25     2210.07    421.75 o 
  21  23  -1     1043.57     1211.70    304.44 o 
   1  25  -1    15621.31    14867.46    479.69 o 
   3  25  -1    27122.76    25689.66    753.19 o 
   5  25  -1    44991.83    43690.27    756.13 o 
   7  25  -1    61462.47    60247.20    879.23 o 
   9  25  -1     3690.13     4754.28    354.55 o 
  11  25  -1      662.84     1017.83    338.83 o 
  13  25  -1      888.83      797.92    322.89 o 
  15  25  -1     3942.27     4076.04    314.17 o 
  17  25  -1     3172.98     3002.41    332.46 o 
  19  25  -1      137.42     1200.35    306.41 o 
  21  25  -1     2203.58     1903.21    310.49 o 
   1  27  -1     2422.22     2504.57    416.48 o 
   3  27  -1    82414.31    79847.42   1435.33 o 
   5  27  -1    28052.84    27261.98    522.40 o 
   7  27  -1    15360.67    15766.72    477.29 o 
   9  27  -1    20073.17    18991.41    388.07 o 
  11  27  -1      454.45     1075.33    350.55 o 
  13  27  -1     1053.83     1064.92    341.22 o 
  15  27  -1     7475.64     7500.65    311.99 o 
  17  27  -1     1176.15     2073.68    311.33 o 
  19  27  -1     1766.49     1938.81    325.40 o 
  21  27  -1     1713.01     2685.94    776.17 o 
   1  29  -1     8742.74     8446.26    413.25 o 
   3  29  -1     2548.00     2855.27    448.89 o 
   5  29  -1      629.12      869.32    440.85 o 
   7  29  -1     6673.40     7368.50    422.50 o 
   9  29  -1    13647.57    13986.14    408.29 o 
  11  29  -1     4229.88     4300.56    440.93 o 
  13  29  -1      457.70     2012.44    360.97 o 
  15  29  -1     4140.32     5766.90    420.03 o 
  17  29  -1     1680.62     1828.76    359.84 o 
  19  29  -1     4880.86     4709.47    338.09 o 
   1  31  -1     6723.53     6367.11    393.71 o 
   3  31  -1     8391.71     7883.01    414.51 o 
   5  31  -1     3351.12     3592.53    390.88 o 
   7  31  -1     1851.43     2349.02    420.02 o 
   9  31  -1     1356.70     1765.28    416.74 o 
  11  31  -1    11480.24    10709.30    455.19 o 
  13  31  -1     2454.03     2688.20    379.28 o 
  15  31  -1     6378.41     6490.52    441.40 o 
  17  31  -1     2493.55     2648.64    337.57 o 
   1  33  -1     7261.66     6874.65    438.50 o 
   3  33  -1     2247.98     2818.77    360.28 o 
   5  33  -1    10459.56    10943.37    803.21 o 
   7  33  -1     3366.38     4140.86    409.09 o 
   9  33  -1     8008.91     7386.03    446.42 o 
  11  33  -1     6242.46     6229.25    476.02 o 
  13  33  -1     6391.68     6089.07    400.25 o 
  15  33  -1     2325.51     2931.76    362.54 o 
  17  33  -1     1136.33      378.26    360.57 o 
   1  35  -1     8312.33     7789.17    414.82 o 
   3  35  -1     2236.16     2728.01    354.26 o 
   5  35  -1     5233.73     5528.97    482.88 o 
   7  35  -1     3993.34     3774.12    406.56 o 
   9  35  -1     2181.39     2655.11    425.83 o 
  11  35  -1     2219.56     3256.05    746.58 o 
  13  35  -1     1016.21     1290.71    438.77 o 
  15  35  -1      759.31      902.21    395.47 o 
   1  37  -1     4402.65     4827.07    383.55 o 
   3  37  -1     2822.35     3180.01    475.97 o 
   5  37  -1     2667.83     3555.70    369.08 o 
   7  37  -1     1319.69     1646.47    385.86 o 
   9  37  -1     7431.84     7189.04    423.65 o 
  11  37  -1      700.15      781.22    497.10 o 
  13  37  -1       69.12      729.11    467.31 o 
   1  39  -1     6305.52     6133.65    369.45 o 
   3  39  -1     2640.31     3123.32    351.26 o 
   5  39  -1      921.32      877.82    392.52 o 
   7  39  -1      882.63     1117.00    381.61 o 
   9  39  -1     1005.78     1784.73    416.82 o 
  11  39  -1      830.48     1095.29    491.21 o 
   1  41  -1       80.96      419.20    388.85 o 
   3  41  -1     1875.19     2590.69    494.83 o 
   5  41  -1     2097.94     2289.39    362.71 o 
   7  41  -1      388.21      511.44    377.87 o 
   1  43  -1     1371.53      712.42    352.46 o 
   3  43  -1      416.02     1910.09    435.71 o 
   4   0   0    97116.37   114704.84   1779.41 o 
   8   0   0   153473.80   155938.50   1736.00 o 
  12   0   0   100715.07    96434.17   1205.01 o 
  16   0   0     3129.37     3667.22    352.77 o 
  20   0   0     1995.04     2774.46    383.40 o 
  24   0   0    10474.54     9232.63    491.77 o 
   2   2   0     8711.68    10904.13    518.06 o 
   4   2   0   132620.56   151684.09   1523.38 o 
   6   2   0     1467.00     1640.02    303.22 o 
   8   2   0    21196.40    20807.40    282.60 o 
  10   2   0    11156.18     9365.59    244.17 o 
  12   2   0   177446.22   170808.39   1286.34 o 
  14   2   0     5290.19     4889.63    238.21 o 
  16   2   0    13367.37    13760.59    249.74 o 
  18   2   0      241.56      560.35    237.92 o 
  20   2   0     4461.27     4788.31    307.80 o 
  22   2   0      192.75      887.37    256.80 o 
  24   2   0     7266.62     7049.27    310.61 o 
  26   2   0      630.91      756.14    316.71 o 
   0   4   0    23486.40    25746.71   2241.76 o 
   2   4   0    27489.20    33527.45    639.53 o 
   4   4   0   164524.28   178060.38   1864.75 o 
   6   4   0    52095.36    54516.14    581.82 o 
   8   4   0    15441.10    17975.53    335.27 o 
  10   4   0   112613.38   113186.13   1138.12 o 
  12   4   0    15876.42    15585.28    249.82 o 
  14   4   0    39284.20    41459.70    332.21 o 
  16   4   0    25619.64    25676.88    362.28 o 
  18   4   0     2556.05     3004.62    289.26 o 
  20   4   0    35989.84    35197.59    475.60 o 
  22   4   0     3364.38     3488.89    260.96 o 
  24   4   0     3051.30     3017.65    268.27 o 
  26   4   0      463.00      643.93    345.60 o 
   2   6   0      657.44     1036.18    608.99 o 
   4   6   0    63211.41    65526.88    705.73 o 
   6   6   0    57064.89    59496.75    511.43 o 
   8   6   0   287087.28   286891.03   3004.23 o 
  10   6   0   135203.34   132741.08   1018.47 o 
  12   6   0    43117.14    44524.01    298.94 o 
  14   6   0   130118.48   127889.54   1015.93 o 
  16   6   0    27556.94    25757.79    277.29 o 
  18   6   0     5151.32     4880.69    249.48 o 
  20   6   0    15908.30    15186.36    326.53 o 
  22   6   0     3996.47     4451.24    265.28 o 
  24   6   0     1666.11     1931.04    268.39 o 
  26   6   0     1054.16     1594.60    302.59 o 
   0   8   0     7717.84     9132.04   1349.96 o 
   2   8   0   194573.11   201587.83   1804.15 o 
   4   8   0   409469.84   428931.16   6174.39 o 
   6   8   0    15248.16    15804.08    346.81 o 
   8   8   0     2028.51     2421.62    265.17 o 
  10   8   0   113108.07   110414.86    730.47 o 
  12   8   0    10555.44    11070.68    321.77 o 
  14   8   0     3727.16     3769.02    250.41 o 
  16   8   0     9937.93     9994.56    263.69 o 
  18   8   0    11542.35    11893.12    258.40 o 
  20   8   0     3290.61     3340.13    249.13 o 
  22   8   0     1123.85     1283.51    287.84 o 
  24   8   0     1310.61     1608.16    287.76 o 
  26   8   0    10501.95     9425.28    355.74 o 
   2  10   0    78085.53    80615.14   1312.61 o 
   4  10   0    54064.92    57937.98    990.72 o 
   6  10   0    15589.80    14432.94    413.44 o 
   8  10   0     5847.30     6862.41    275.05 o 
  10  10   0    19835.32    20039.58    373.56 o 
  12  10   0    72584.35    69946.97    982.69 o 
  14  10   0      854.40     1426.63    279.24 o 
  16  10   0      600.97      963.31    286.10 o 
  18  10   0     4310.83     4203.76    275.21 o 
  20  10   0     1701.45     2086.35    277.58 o 
  22  10   0       22.09      598.32    282.60 o 
  24  10   0     3916.03     4278.66    272.75 o 
  26  10   0       91.01      130.05    308.37 o 
   0  12   0    74978.79    73489.39   1091.06 o 
   2  12   0    77460.34    79395.45   1364.87 o 
   4  12   0    84698.55    83059.95    819.26 o 
   6  12   0   280081.09   285828.28   4498.14 o 
   8  12   0     5686.44     5643.17    316.15 o 
  10  12   0        3.70      219.97    248.91 o 
  12  12   0     5035.41     4959.52    267.34 o 
  14  12   0    18703.43    18615.53    274.39 o 
  16  12   0    32400.10    32930.15    514.79 o 
  18  12   0     1969.05     2641.47    248.40 o 
  20  12   0     5213.66     5157.90    261.93 o 
  22  12   0    20945.00    20170.97    518.38 o 
  24  12   0      288.68      821.57    271.02 o 
   2  14   0     2060.96     1450.64    545.74 o 
   4  14   0     4143.73     5362.70    423.28 o 
   6  14   0    96824.75    90451.35   1035.60 o 
   8  14   0   199153.42   200504.27   1453.98 o 
  10  14   0    51039.32    47524.41    603.82 o 
  12  14   0    12411.38    12897.98    284.59 o 
  14  14   0     5677.33     5647.10    264.07 o 
  16  14   0    19309.15    19013.56    286.70 o 
  18  14   0    33445.55    32918.38    434.06 o 
  20  14   0    10376.48    10356.28    262.59 o 
  22  14   0      442.63      728.50    267.64 o 
  24  14   0      441.57     1128.50    306.19 o 
   0  16   0    31054.08    30837.96    790.93 o 
   2  16   0     9236.46     8808.22    552.27 o 
   4  16   0    14079.97    14101.67    445.45 o 
   6  16   0    78534.31    79435.88    930.81 o 
   8  16   0     3968.20     4718.11    364.68 o 
  10  16   0      276.89      265.04    289.74 o 
  12  16   0     3297.69     3577.28    281.15 o 
  14  16   0    16948.48    17497.42    303.73 o 
  16  16   0      208.29      376.64    255.93 o 
  18  16   0     8001.40     8136.55    263.85 o 
  20  16   0     2721.15     2403.45    264.19 o 
  22  16   0     1002.61     1488.32    272.86 o 
  24  16   0     2397.76     2411.13    320.08 o 
   2  18   0   168500.86   164055.11   1650.11 o 
   4  18   0      481.07      966.28    482.68 o 
   6  18   0     3851.75     4012.02    365.75 o 
   8  18   0    17304.48    19042.19    355.33 o 
  10  18   0      109.13      179.13    301.67 o 
  12  18   0    75161.39    72474.71   1056.27 o 
  14  18   0    28012.15    27265.35    561.88 o 
  16  18   0    10106.89    10428.44    289.03 o 
  18  18   0       43.75      529.34    272.66 o 
  20  18   0      869.22      694.39    281.37 o 
  22  18   0      262.49      901.21    284.57 o 
  24  18   0     3886.25     3646.58    383.16 o 
   0  20   0   320406.47   306007.72   3453.79 o 
   2  20   0      126.38     1205.62    471.72 o 
   4  20   0   158157.78   148726.31   1951.79 o 
   6  20   0    58566.62    59346.43    707.85 o 
   8  20   0    67296.99    67774.74    744.15 o 
  10  20   0    40289.28    38602.23    478.06 o 
  12  20   0     8615.75     9000.43    338.07 o 
  14  20   0     2689.54     3288.19    286.52 o 
  16  20   0     2233.10     2091.70    287.06 o 
  18  20   0      648.11     1177.31    294.29 o 
  20  20   0     1585.46     2407.20    296.12 o 
  22  20   0      800.04     1200.31    305.05 o 
   2  22   0    27195.86    25381.81    484.47 o 
   4  22   0    12827.01    14199.17    499.46 o 
   6  22   0    20929.03    20714.96    413.99 o 
   8  22   0      193.45      198.89    342.09 o 
  10  22   0    13805.12    14085.38    404.94 o 
  12  22   0     6029.49     6725.48    351.24 o 
  14  22   0     3012.50     2993.09    291.20 o 
  16  22   0      264.08      984.88    307.55 o 
  18  22   0    21380.96    21774.66    310.12 o 
  20  22   0     3690.64     4736.12    362.23 o 
  22  22   0      288.65      518.20    302.67 o 
   0  24   0    32627.45    30483.07    718.16 o 
   2  24   0    33086.19    32802.95    745.91 o 
   4  24   0    34120.62    32532.72    734.09 o 
   6  24   0     6195.59     6308.84    427.04 o 
   8  24   0      424.49      650.53    374.83 o 
  10  24   0    27491.67    26578.39    907.03 o 
  12  24   0       12.07      529.49    321.32 o 
  14  24   0     5610.08     5818.39    306.59 o 
  16  24   0     1230.45     1941.54    285.34 o 
  18  24   0        7.94     -138.06    293.03 o 
  20  24   0     4661.29     4019.92    398.71 o 
  22  24   0      288.32      612.33    307.53 o 
   2  26   0    65394.05    63401.66   1685.18 o 
   4  26   0     7004.98     6942.33    455.87 o 
   6  26   0    10491.63    10009.66    448.76 o 
   8  26   0     1321.32      789.86    383.28 o 
  10  26   0     8850.21     9577.93    482.77 o 
  12  26   0     7535.81     7895.23    326.90 o 
  14  26   0    34368.14    33502.50    579.57 o 
  16  26   0     4672.43     4720.92    307.49 o 
  18  26   0     6310.47     6030.24    310.64 o 
  20  26   0      903.90     1523.16    311.74 o 
   0  28   0     5274.76     4669.03    564.47 o 
   2  28   0    42192.66    43035.87    505.87 o 
   4  28   0       13.74      523.33    443.64 o 
   6  28   0     4280.38     4508.89    429.57 o 
   8  28   0      553.46      340.74    404.71 o 
  10  28   0    19712.28    21036.64    466.69 o 
  12  28   0      153.02      692.96    326.99 o 
  14  28   0     2397.14     2157.70    335.05 o 
  16  28   0        1.56     -441.81    460.44 o 
  18  28   0      874.03     1210.59    466.70 o 
  20  28   0     2347.49     2258.91    325.63 o 
   2  30   0     5432.29     5333.04    670.55 o 
   4  30   0      763.93     1423.80    405.32 o 
   6  30   0     3625.10     3646.08    417.77 o 
   8  30   0    11828.14    12365.49    443.97 o 
  10  30   0    10096.51    10400.39    545.24 o 
  12  30   0      316.56     1412.13    346.94 o 
  14  30   0      251.78      821.27    345.51 o 
  16  30   0      710.29      832.91    326.38 o 
  18  30   0     4620.47     3777.04    360.91 o 
   0  32   0    17471.26    15944.87    562.85 o 
   2  32   0     5640.15     5138.66    643.41 o 
   4  32   0     1158.44      947.35    521.85 o 
   6  32   0    63452.77    55791.68   1916.81 o 
   8  32   0     9722.10     9625.51    436.61 o 
  10  32   0       82.18     1080.66    600.56 o 
  12  32   0     3515.64     4672.73    373.86 o 
  14  32   0      424.74      668.68    361.06 o 
  16  32   0      129.66      584.43    390.31 o 
  18  32   0      383.52      624.99    364.59 o 
   2  34   0     3337.06     3903.25    454.20 o 
   4  34   0     7741.89     8594.96    488.36 o 
   6  34   0    11115.70    10626.16    605.31 o 
   8  34   0      599.28      981.94    423.76 o 
  10  34   0      744.12     1903.40    487.15 o 
  12  34   0     9982.99    10920.79    425.55 o 
  14  34   0      840.80     1254.74    385.51 o 
  16  34   0     2736.18     3854.77    702.12 o 
   0  36   0       60.54     1904.98    545.29 o 
   2  36   0      336.83      957.56    386.64 o 
   4  36   0     2555.42     3806.84    363.08 o 
   6  36   0      872.45     2219.77    402.15 o 
   8  36   0        1.53     -131.44    445.11 o 
  10  36   0     1996.32     1709.11    430.16 o 
  12  36   0      656.30     2123.55    409.17 o 
  14  36   0     3459.02     3575.79    427.32 o 
   2  38   0      524.25     1349.35    385.50 o 
   4  38   0      316.84     -366.39    366.39 o 
   6  38   0      332.11     1122.03    366.47 o 
   8  38   0    10981.83    11154.29    401.63 o 
  10  38   0      617.70      567.48    419.80 o 
  12  38   0     1070.97      931.61    414.65 o 
   0  40   0      191.90      -41.02    537.59 o 
   2  40   0      176.35      848.46    382.03 o 
   4  40   0    13649.12    13424.96    552.19 o 
   6  40   0     1559.17     1887.10    375.64 o 
   8  40   0     3035.39     3357.12    387.68 o 
  10  40   0     1451.33      564.96    418.08 o 
   2  42   0       66.84     -231.06    388.21 o 
   4  42   0     1085.96     1138.95    366.72 o 
   6  42   0     2309.84     2227.23    614.69 o 
   1   1   1    68834.66    80443.90    811.17 o 
   3   1   1    36689.13    40948.98    535.91 o 
   5   1   1   449362.09   484391.13   4286.50 o 
   7   1   1   138319.75   140908.50   1402.83 o 
   9   1   1   110463.96   114228.18   1044.00 o 
  11   1   1    33825.16    34779.82    289.03 o 
  13   1   1    19696.19    19518.70    269.06 o 
  15   1   1     7151.18     7285.15    251.68 o 
  17   1   1    46462.43    44873.42    490.16 o 
  19   1   1    10584.96    11286.77    438.62 o 
  21   1   1    12638.37    12643.92    405.66 o 
  23   1   1      562.20      939.87    264.69 o 
  25   1   1     2072.06     2666.79    423.89 o 
   1   3   1    76299.95    82464.09    923.61 o 
   3   3   1   129331.20   142196.94   1121.89 o 
   5   3   1   161887.83   175582.77    934.62 o 
   7   3   1   147470.23   148131.22   1080.81 o 
   9   3   1    25061.37    25568.26    295.25 o 
  11   3   1    13618.57    13369.05    263.29 o 
  13   3   1    34732.45    32936.75    289.14 o 
  15   3   1    16229.62    16092.12    263.15 o 
  17   3   1     3278.09     3508.52    247.11 o 
  19   3   1     4465.33     4401.23    245.35 o 
  21   3   1    12052.72    11971.97    285.07 o 
  23   3   1     1783.35     1996.28    267.42 o 
  25   3   1     1727.36     2310.48    313.63 o 
   1   5   1   110284.29   123377.09   1572.09 o 
   3   5   1   609524.13   642473.63   6042.47 o 
   5   5   1   218314.77   228729.89   1891.36 o 
   7   5   1    58321.76    59358.81    359.54 o 
   9   5   1    99988.45    99751.91    745.84 o 
  11   5   1    36152.53    33085.67    289.60 o 
  13   5   1    11573.45    11401.09    253.50 o 
  15   5   1    52227.73    51474.53    353.40 o 
  17   5   1     9105.12     8887.10    251.48 o 
  19   5   1     1948.26     2185.27    247.90 o 
  21   5   1     6088.57     5620.23    253.62 o 
  23   5   1      130.62      536.68    265.93 o 
  25   5   1     2754.45     2700.55    276.27 o 
   1   7   1   359162.31   388658.88   5533.90 o 
   3   7   1     5972.69     7188.23    410.83 o 
   5   7   1   122726.66   125253.55    955.61 o 
   7   7   1   170300.86   169554.50   1854.93 o 
   9   7   1   154618.16   151950.56    752.38 o 
  11   7   1     6553.92     6650.65    263.18 o 
  13   7   1    19393.84    19175.14    272.83 o 
  15   7   1    25131.02    25092.15    367.24 o 
  17   7   1     1516.92     1755.85    255.00 o 
  19   7   1    11672.30    11684.08    434.34 o 
  21   7   1      239.80      716.26    252.56 o 
  23   7   1     8555.53     7889.00    266.29 o 
  25   7   1     1268.99     2307.42    303.03 o 
   1   9   1   252969.69   265265.47   4487.89 o 
   3   9   1      674.10      916.67    471.20 o 
   5   9   1    31154.64    31354.30    507.74 o 
   7   9   1    56458.08    55012.71    422.36 o 
   9   9   1    12845.86    12680.84    287.83 o 
  11   9   1   113249.59   114226.35   1575.99 o 
  13   9   1    38620.62    37655.89    314.45 o 
  15   9   1    24887.86    24739.56    267.67 o 
  17   9   1     7929.26     7971.12    254.25 o 
  19   9   1    15501.25    15730.56    282.95 o 
  21   9   1      648.45     1341.87    287.87 o 
  23   9   1     5994.18     5472.29    295.45 o 
  25   9   1      626.67      911.22    275.96 o 
   1  11   1      175.40      430.61    621.51 o 
   3  11   1    69819.13    70175.19   1747.17 o 
   5  11   1    51782.16    49061.32    530.67 o 
   7  11   1    35171.31    36533.22    325.48 o 
   9  11   1     2989.45     3294.65    267.53 o 
  11  11   1   102900.27    99956.26   1346.32 o 
  13  11   1    41879.70    40435.08    585.25 o 
  15  11   1    14761.62    15593.70    268.81 o 
  17  11   1     8958.30     9331.46    263.79 o 
  19  11   1    12496.11    11457.35    263.26 o 
  21  11   1      863.12     1045.16    258.84 o 
  23  11   1    11546.90    11595.04    290.81 o 
  25  11   1      262.27      469.07    285.38 o 
   1  13   1   188277.48   185371.33   1767.68 o 
   3  13   1    33124.69    35669.53    535.23 o 
   5  13   1    52931.40    52422.68   1137.50 o 
   7  13   1    24206.78    24307.72    369.99 o 
   9  13   1    69625.53    66658.95    822.31 o 
  11  13   1    28193.55    28382.27    283.70 o 
  13  13   1    50776.96    50364.55    437.88 o 
  15  13   1    34611.14    34548.93    514.95 o 
  17  13   1     3215.64     3776.02    257.91 o 
  19  13   1     1760.35     1561.10    254.69 o 
  21  13   1     1051.66     1678.07    256.86 o 
  23  13   1     6197.60     6362.83    267.74 o 
  25  13   1      236.37       66.97    283.94 o 
   1  15   1    88432.23    86620.03   1396.25 o 
   3  15   1   172913.81   176656.58   1978.64 o 
   5  15   1     3462.01     4358.14    398.42 o 
   7  15   1     1023.99     1444.20    332.67 o 
   9  15   1    90814.13    87278.38   1242.45 o 
  11  15   1    52438.07    51669.92    487.11 o 
  13  15   1     2869.17     3306.10    262.98 o 
  15  15   1     2686.40     2370.87    252.75 o 
  17  15   1     4823.23     5649.64    310.01 o 
  19  15   1     6530.93     7137.41    354.51 o 
  21  15   1      131.19      694.37    266.21 o 
  23  15   1     1261.53     1285.73    273.18 o 
  25  15   1     3462.76     3671.49    292.50 o 
   1  17   1    17995.69    17241.37    521.37 o 
   3  17   1   152023.38   150598.02    691.12 o 
   5  17   1    27667.29    26924.22    741.97 o 
   7  17   1     8917.17     7949.96    354.54 o 
   9  17   1    29275.20    28245.70    493.98 o 
  11  17   1      734.15      795.68    292.30 o 
  13  17   1    23530.50    23014.26    338.48 o 
  15  17   1     9653.91    10001.65    264.64 o 
  17  17   1     2265.49     2378.79    283.45 o 
  19  17   1     7361.78     7215.38    272.32 o 
  21  17   1     5937.92     5784.12    383.62 o 
  23  17   1      118.44      632.35    276.99 o 
   1  19   1    44468.61    42205.75    518.06 o 
   3  19   1    14657.15    13641.94    511.74 o 
   5  19   1    52134.60    52267.74    916.94 o 
   7  19   1    52818.33    54501.40    504.57 o 
   9  19   1    16866.12    15976.36    694.50 o 
  11  19   1     2793.09     3236.76    304.42 o 
  13  19   1    14102.26    14079.78    302.44 o 
  15  19   1     6994.32     7829.65    286.00 o 
  17  19   1    17477.81    16570.54    298.70 o 
  19  19   1     3207.44     3373.04    434.78 o 
  21  19   1     7846.74     7868.35    317.80 o 
  23  19   1     2057.91     2713.89    304.98 o 
   1  21   1    17635.39    17908.15    476.56 o 
   3  21   1    12690.24    11733.79    492.04 o 
   5  21   1    19516.19    18234.71    470.62 o 
   7  21   1    16280.56    16318.10    381.03 o 
   9  21   1    22401.74    21685.54    404.36 o 
  11  21   1    29096.41    28898.50    326.10 o 
  13  21   1    17690.82    17560.51    311.50 o 
  15  21   1     5468.68     5802.53    292.47 o 
  17  21   1    15657.42    15358.96    557.45 o 
  19  21   1      872.28      924.65    293.77 o 
  21  21   1     2217.28     2396.33    309.42 o 
  23  21   1      449.96      411.28    308.95 o 
   1  23   1    47265.30    44529.71    914.25 o 
   3  23   1    11333.45    11659.66    489.20 o 
   5  23   1    22096.60    21046.63    485.51 o 
   7  23   1    36594.06    35620.61    457.08 o 
   9  23   1     5789.09     5016.58    367.78 o 
  11  23   1    10674.88     9681.09    315.19 o 
  13  23   1     3199.41     3245.89    408.42 o 
  15  23   1      300.37      120.57    299.76 o 
  17  23   1    11500.49    11280.86    317.19 o 
  19  23   1     1837.58     2096.00    301.82 o 
  21  23   1     1312.28     1615.63    310.34 o 
   1  25   1    14471.95    13845.84    432.83 o 
   3  25   1    24976.72    25082.69    727.13 o 
   5  25   1    48493.68    48686.04    516.03 o 
   7  25   1    60748.87    59062.81    478.37 o 
   9  25   1     4019.49     5163.11    468.72 o 
  11  25   1      495.39      826.03    310.55 o 
  13  25   1     1128.15     1013.97    359.93 o 
  15  25   1     3771.34     4203.24    302.76 o 
  17  25   1     2554.80     2798.04    397.23 o 
  19  25   1       49.04      167.38    334.14 o 
  21  25   1     1739.19     2038.94    319.12 o 
   1  27   1     2324.03     3326.76    417.71 o 
   3  27   1    83036.71    79888.09   1374.15 o 
   5  27   1    27924.68    28448.18   1328.30 o 
   7  27   1    16898.86    17325.96    681.49 o 
   9  27   1    17709.98    16857.46    408.79 o 
  11  27   1      326.82      968.88    375.97 o 
  13  27   1      924.94      822.67    317.62 o 
  15  27   1     8089.35     8724.73    329.67 o 
  17  27   1      850.18     1306.15    316.91 o 
  19  27   1     1786.19     1994.53    319.28 o 
   1  29   1     8540.01     9000.14    646.87 o 
   3  29   1     3078.92     2097.60    427.80 o 
   5  29   1      274.50     -159.58    436.05 o 
   7  29   1     8570.05     9168.85    422.29 o 
   9  29   1    13299.84    13222.51    429.15 o 
  11  29   1     3844.08     3479.94    402.85 o 
  13  29   1      335.87      448.74    338.49 o 
  15  29   1     4692.53     5033.06    331.48 o 
  17  29   1     1596.12     2277.79    326.70 o 
  19  29   1     4816.97     4568.98    345.35 o 
   1  31   1     7366.63     6466.29    392.94 o 
   3  31   1     7761.63     7356.37    406.02 o 
   5  31   1     4722.00     5083.03    428.58 o 
   7  31   1     2176.04     3026.27    417.66 o 
   9  31   1     1424.87     1116.73    422.37 o 
  11  31   1    10931.28    10148.89    613.08 o 
  13  31   1     2940.23     2270.88    370.28 o 
  15  31   1     5785.44     6077.06    360.16 o 
  17  31   1     2383.27     2779.81    436.55 o 
   1  33   1     7092.39     7595.62    397.10 o 
   3  33   1     1593.50     2208.18    399.84 o 
   5  33   1    10275.13    10973.21    454.86 o 
   7  33   1     2715.17     3581.40    501.37 o 
   9  33   1     6121.87     5866.63    520.18 o 
  11  33   1     6723.05     7193.12    483.99 o 
  13  33   1     6529.98     5868.07    391.93 o 
  15  33   1     1841.31     1928.08    373.16 o 
  17  33   1     1056.48     1086.19    370.58 o 
   1  35   1     8246.87     7814.69    389.51 o 
   3  35   1     2207.53     2701.67    403.56 o 
   5  35   1     5419.38     5283.50    416.19 o 
   7  35   1     3947.94     5231.70    451.38 o 
   9  35   1     2161.56     2504.72    425.52 o 
  11  35   1     2105.77     2018.32    490.96 o 
  13  35   1     1068.90     1833.59    407.95 o 
  15  35   1      955.61      915.53    408.23 o 
   1  37   1     4287.43     4331.73    386.05 o 
   3  37   1     2990.84     2558.66    426.88 o 
   5  37   1     2174.62     1926.19    369.00 o 
   7  37   1     1227.22     1327.25    468.67 o 
   9  37   1     7915.94     7570.38    422.14 o 
  11  37   1      557.83     1154.27    447.13 o 
  13  37   1       38.62      849.12    422.44 o 
   1  39   1     5715.81     6115.70    568.05 o 
   3  39   1     2868.34     2746.93    391.16 o 
   5  39   1      787.29      628.28    363.94 o 
   7  39   1      693.59     1211.73    383.01 o 
   9  39   1      909.33     1238.14    406.64 o 
  11  39   1      658.73      690.59    453.16 o 
   1  41   1       47.74      414.69    389.76 o 
   3  41   1     1617.27     1677.12    515.81 o 
   5  41   1     1976.07     2443.20    368.22 o 
   7  41   1      507.91     1037.37    371.99 o 
   1  43   1     1511.99     2085.46    447.74 o 
   3  43   1      577.82      754.78    777.17 o 
   2   0   2   237503.16   246705.73   1838.62 o 
   6   0   2   197432.08   198126.14   3220.47 o 
  10   0   2     8096.37     7782.19    388.02 o 
  14   0   2    62196.01    60262.02    965.76 o 
  18   0   2    13025.61    13564.52    384.07 o 
  22   0   2     5692.83     5995.86    451.75 o 
  26   0   2      244.48     1155.39    518.27 o 
   0   2   2    96172.06   100540.30    955.01 o 
   2   2   2   272600.66   291629.16   1625.69 o 
   4   2   2   225453.69   235414.56   1610.73 o 
   6   2   2    53244.88    56557.15    386.95 o 
   8   2   2    85364.18    85884.01    712.82 o 
  10   2   2   146875.44   144978.80   1152.48 o 
  12   2   2    13020.79    12780.20    278.86 o 
  14   2   2     2560.46     2765.22    252.85 o 
  16   2   2    10452.10    10107.43    271.62 o 
  18   2   2     2642.73     2861.04    256.91 o 
  20   2   2     6781.19     7148.00    284.90 o 
  22   2   2     1462.00     1801.85    301.89 o 
  24   2   2     5685.10     5164.76    283.49 o 
  26   2   2      565.66      868.01    312.44 o 
   2   4   2   182293.23   190198.98   1201.54 o 
   4   4   2    38275.62    40643.32    400.72 o 
   6   4   2    83788.12    85471.59    559.84 o 
   8   4   2    69686.63    70716.36    355.63 o 
  10   4   2    19272.31    18051.16    272.70 o 
  12   4   2    71697.13    70449.36    326.09 o 
  14   4   2   105340.68   103963.17    898.56 o 
  16   4   2    29895.62    29852.34    319.74 o 
  18   4   2    10490.75     9983.66    263.21 o 
  20   4   2     4698.39     4544.21    277.73 o 
  22   4   2     8035.76     8041.76    278.25 o 
  24   4   2     1749.45     2446.21    298.86 o 
  26   4   2      351.95     1299.71    345.64 o 
   0   6   2   186551.88   194490.16   2825.99 o 
   2   6   2    46144.74    45574.20    468.14 o 
   4   6   2    42106.82    45201.76    478.68 o 
   6   6   2    51757.18    52762.53    381.72 o 
   8   6   2    40291.79    40858.42    392.88 o 
  10   6   2    44500.04    42212.50    305.26 o 
  12   6   2    33488.45    33803.82    326.12 o 
  14   6   2     5632.25     5953.68    253.38 o 
  16   6   2     3896.66     4334.47    251.40 o 
  18   6   2     2794.01     3522.32    275.38 o 
  20   6   2     6142.06     6441.50    308.20 o 
  22   6   2     5739.62     5966.08    274.28 o 
  24   6   2     2094.79     1865.88    283.59 o 
  26   6   2     2740.86     2970.67    385.75 o 
   2   8   2    92594.34    95827.45   1069.01 o 
   4   8   2    68456.06    73667.31    752.04 o 
   6   8   2    81133.31    81206.87    695.26 o 
   8   8   2    46374.07    45989.23    345.83 o 
  10   8   2    49691.41    48517.02    732.49 o 
  12   8   2    10887.27    10873.57    251.56 o 
  14   8   2    20724.88    20533.61    292.51 o 
  16   8   2     9477.62     9093.59    265.70 o 
  18   8   2    30624.66    29233.01    413.67 o 
  20   8   2     4572.95     4722.45    255.44 o 
  22   8   2     1856.59     2245.18    269.88 o 
  24   8   2     2152.65     2206.41    290.97 o 
  26   8   2       68.66      643.48    684.15 o 
   0  10   2    59022.99    60145.77    958.08 o 
   2  10   2   442498.38   451196.22   6233.00 o 
   4  10   2    33975.07    35760.46    548.72 o 
   6  10   2   469158.53   461250.97   3464.23 o 
   8  10   2     6322.96     6209.43    283.71 o 
  10  10   2    21410.41    20949.54    283.65 o 
  12  10   2     8511.10     8627.48    258.69 o 
  14  10   2    13343.95    13002.80    267.77 o 
  16  10   2    12223.85    13008.45    353.30 o 
  18  10   2     3064.73     3180.67    260.44 o 
  20  10   2     1453.52     1656.12    257.62 o 
  22  10   2    10961.99    10623.28    313.50 o 
  24  10   2       30.74      686.88    366.09 o 
   2  12   2    47543.88    49262.38    780.84 o 
   4  12   2    32040.45    30506.50    488.21 o 
   6  12   2    18602.54    18680.87    341.66 o 
   8  12   2    54511.16    53291.91    463.89 o 
  10  12   2    33894.20    34835.94    378.82 o 
  12  12   2    31179.73    31478.69    565.27 o 
  14  12   2     6756.33     6353.28    260.01 o 
  16  12   2     5025.46     5754.06    315.56 o 
  18  12   2    23786.04    23483.84    369.55 o 
  20  12   2     1310.35     1768.10    291.30 o 
  22  12   2      618.51      584.22    263.18 o 
  24  12   2      247.40      737.31    283.66 o 
   0  14   2      333.49     1052.20    757.04 o 
   2  14   2    48366.84    50410.59   1379.89 o 
   4  14   2   132034.78   127769.13   2132.86 o 
   6  14   2    28615.02    27147.28    435.52 o 
   8  14   2    20345.59    20585.98    330.61 o 
  10  14   2    20294.71    20214.09    289.26 o 
  12  14   2     4544.82     4354.91    264.75 o 
  14  14   2     8547.92     7917.00    265.62 o 
  16  14   2    17482.59    17652.46    267.20 o 
  18  14   2     4395.71     4699.51    260.90 o 
  20  14   2      252.55      297.26    260.48 o 
  22  14   2     3115.56     3618.12    270.63 o 
  24  14   2      713.44     1122.32    286.34 o 
   2  16   2     8861.24     9616.75    600.75 o 
   4  16   2    30295.26    30661.71    506.61 o 
   6  16   2    16596.24    16816.20    525.63 o 
   8  16   2   138520.88   134094.45    518.62 o 
  10  16   2    54548.70    54713.45    501.39 o 
  12  16   2    22105.84    22278.05    290.66 o 
  14  16   2    24497.67    23122.49    289.41 o 
  16  16   2    28676.13    26762.02    461.27 o 
  18  16   2     4869.15     4492.28    264.18 o 
  20  16   2    12485.70    12789.79    313.85 o 
  22  16   2     1256.21     1174.47    284.22 o 
  24  16   2      129.04      -32.19    288.91 o 
   0  18   2    38180.69    37026.51   1842.75 o 
   2  18   2    22253.56    23181.62    511.47 o 
   4  18   2   165052.72   165452.39   3784.61 o 
   6  18   2     2327.52     2092.45    356.29 o 
   8  18   2    12143.87    12060.91    367.57 o 
  10  18   2     7325.56     7053.80    304.71 o 
  12  18   2     1246.62     1471.42    263.44 o 
  14  18   2     1746.73     1707.40    256.21 o 
  16  18   2     5638.93     5935.34    268.38 o 
  18  18   2     1558.48     1829.98    306.93 o 
  20  18   2     6354.59     6653.63    289.69 o 
  22  18   2     2437.70     2548.76    277.38 o 
  24  18   2     2432.84     2759.95    722.16 o 
   2  20   2     2659.08     3634.92    518.99 o 
   4  20   2    37990.62    37749.39    966.80 o 
   6  20   2     5652.63     5700.26    370.36 o 
   8  20   2    25643.96    25353.71    390.79 o 
  10  20   2     7569.58     6710.25    408.30 o 
  12  20   2    27770.72    26425.26    326.85 o 
  14  20   2     5860.80     5525.44    305.90 o 
  16  20   2     3800.81     3914.82    298.21 o 
  18  20   2     1034.58     1334.54    272.96 o 
  20  20   2     5594.60     4863.56    283.16 o 
  22  20   2     1148.19     1830.22    292.23 o 
   0  22   2   228886.91   223139.38   2936.33 o 
   2  22   2    22758.83    23205.61    499.19 o 
   4  22   2    51903.35    52300.55    993.17 o 
   6  22   2    11302.34    11097.16    393.94 o 
   8  22   2    24677.69    23603.52    552.90 o 
  10  22   2    16990.50    16850.39    578.34 o 
  12  22   2    20871.62    20842.84    330.06 o 
  14  22   2      337.62       60.63    305.07 o 
  16  22   2     6639.04     6610.12    371.72 o 
  18  22   2      877.19     1352.55    311.81 o 
  20  22   2     2104.39     2529.49    321.45 o 
  22  22   2       83.35      260.62    345.14 o 
   2  24   2    10205.39    10946.25    650.72 o 
   4  24   2    32618.73    32180.01    668.82 o 
   6  24   2     7609.59     7683.35    451.25 o 
   8  24   2     8080.13     7946.84    354.02 o 
  10  24   2    16862.72    16944.55    387.46 o 
  12  24   2    18460.06    17956.41    327.35 o 
  14  24   2     8611.38     8334.74    327.81 o 
  16  24   2     5087.73     5268.65    316.13 o 
  18  24   2     3825.81     4554.70    427.04 o 
  20  24   2     1227.30     1295.45    325.06 o 
   0  26   2    37346.06    37244.46   1780.07 o 
   2  26   2     2533.46     3806.80    471.71 o 
   4  26   2     7995.64     7764.96    527.14 o 
   6  26   2      887.71     1284.40    432.51 o 
   8  26   2     7261.23     8304.54    367.06 o 
  10  26   2     1397.91     1598.65    422.32 o 
  12  26   2     8282.38     8355.39    340.46 o 
  14  26   2      646.31      548.86    322.96 o 
  16  26   2     1819.21     1582.36    387.47 o 
  18  26   2      754.33     1314.87    329.17 o 
  20  26   2     3097.40     2503.07    323.53 o 
   2  28   2     6208.16     6520.79    427.72 o 
   4  28   2     7478.39     8487.55    437.80 o 
   6  28   2     5826.09     5955.39    432.00 o 
   8  28   2    14921.67    14357.62    395.84 o 
  10  28   2    12416.16    11755.27    786.76 o 
  12  28   2     7357.55     7393.96    361.40 o 
  14  28   2    14829.53    14870.78    446.50 o 
  16  28   2     4096.43     4358.01    337.40 o 
  18  28   2     2154.28     2276.83    344.12 o 
   0  30   2    12574.38    13104.42   1634.37 o 
   2  30   2    40698.03    40342.05    683.36 o 
   4  30   2     5172.26     4835.91    422.53 o 
   6  30   2     7543.67     7656.27    460.62 o 
   8  30   2      202.53      250.97    584.89 o 
  10  30   2    16939.40    17267.71    461.95 o 
  12  30   2     2574.48     3224.13    360.18 o 
  14  30   2      142.34      453.82    349.59 o 
  16  30   2     4210.90     3568.82    373.07 o 
  18  30   2     1350.71     1277.53    356.46 o 
   2  32   2     6602.53     7112.09    481.18 o 
   4  32   2     3360.47     4188.08    412.83 o 
   6  32   2     1545.55     2212.36    440.42 o 
   8  32   2    10443.97    10001.54    461.33 o 
  10  32   2       80.19      243.97    460.09 o 
  12  32   2     6704.82     7075.18    398.98 o 
  14  32   2      550.30      804.98    373.46 o 
  16  32   2     1920.48     1875.52    367.08 o 
   0  34   2     2774.91     2585.57    580.31 o 
   2  34   2     9587.90     8683.15    401.98 o 
   4  34   2    13140.84    12596.79    596.73 o 
   6  34   2     7868.04     7524.39    429.70 o 
   8  34   2      266.95      799.47    373.32 o 
  10  34   2      814.71      930.05    422.70 o 
  12  34   2      660.14      854.09    403.00 o 
  14  34   2      322.61      776.17    412.49 o 
  16  34   2      956.62      283.58    569.83 o 
   2  36   2     1654.64     1918.92    397.31 o 
   4  36   2     1771.61     2850.26    544.45 o 
   6  36   2     1292.29     1593.45    376.81 o 
   8  36   2     9857.39     9134.61    377.17 o 
  10  36   2     1778.33     3111.09    439.49 o 
  12  36   2     2883.17     3541.24    416.73 o 
  14  36   2      214.02     1367.82    416.23 o 
   0  38   2     8175.78     7265.20    564.61 o 
   2  38   2      939.40     2214.89    453.50 o 
   4  38   2     3757.51     4238.83    404.98 o 
   6  38   2     1820.36     2404.96    379.99 o 
   8  38   2      959.92      786.93    354.27 o 
  10  38   2      867.83     1135.89    420.76 o 
  12  38   2      150.08      431.31    602.26 o 
   2  40   2     2464.28     3534.36    392.69 o 
   4  40   2      682.97      225.38    398.92 o 
   6  40   2      709.95      834.64    376.98 o 
   8  40   2      505.76     1025.23    354.44 o 
   0  42   2     5732.49     3705.64    696.16 o 
   2  42   2      997.46     1037.84    414.45 o 
   4  42   2     3254.03     3589.79    404.87 o 
   1   1   3    25490.82    26312.90    425.71 o 
   3   1   3    35717.85    36868.95    424.48 o 
   5   1   3    73447.17    75115.36    636.56 o 
   7   1   3     5662.85     6194.93    296.88 o 
   9   1   3    18781.66    18087.94    291.63 o 
  11   1   3    29330.35    27689.52    385.38 o 
  13   1   3    53895.64    51910.38    320.92 o 
  15   1   3     4777.86     4534.78    329.46 o 
  17   1   3    19823.54    20046.96    285.45 o 
  19   1   3     1640.31     1757.63    310.09 o 
  21   1   3     2685.70     2884.03    461.49 o 
  23   1   3       89.37     -296.98    296.98 o 
  25   1   3     3279.43     3431.82    367.54 o 
   1   3   3    64348.73    64798.57    595.03 o 
   3   3   3    16350.86    16232.40    377.82 o 
   5   3   3    47040.68    47189.98    389.05 o 
   7   3   3   313440.97   309372.63   2182.69 o 
   9   3   3    28254.85    26390.14    311.76 o 
  11   3   3    38204.63    38354.33    332.80 o 
  13   3   3     9929.25     9789.40    277.75 o 
  15   3   3    21902.42    21876.11    283.86 o 
  17   3   3    21272.03    20627.30    282.20 o 
  19   3   3     6247.93     6645.13    260.05 o 
  21   3   3    12905.89    12840.96    282.53 o 
  23   3   3      539.21      836.94    469.60 o 
  25   3   3     1347.09      919.64    284.52 o 
   1   5   3    27805.16    29185.57    440.39 o 
   3   5   3   197403.00   197618.92   1752.24 o 
   5   5   3   168334.78   169691.80    953.47 o 
   7   5   3    18709.18    18572.29    300.38 o 
   9   5   3    65223.78    62226.00    695.97 o 
  11   5   3     4048.14     4237.23    276.06 o 
  13   5   3     6681.02     6009.62    270.71 o 
  15   5   3     7861.05     7409.15    283.46 o 
  17   5   3    17600.35    17722.99    332.11 o 
  19   5   3    15597.12    15534.42    366.35 o 
  21   5   3     5191.39     5673.25    273.65 o 
  23   5   3     1600.19     2055.16    287.21 o 
  25   5   3      639.41      974.44    290.75 o 
   1   7   3    37663.16    39115.68    391.84 o 
   3   7   3    89541.63    91329.59   1060.24 o 
   5   7   3    27323.24    28309.18    370.77 o 
   7   7   3    15379.88    14929.60    327.85 o 
   9   7   3    54675.33    55077.33    563.49 o 
  11   7   3     9330.11     8767.77    268.31 o 
  13   7   3    17425.52    18079.40    266.69 o 
  15   7   3     2511.32     3475.52    249.39 o 
  17   7   3     2767.89     2804.48    264.99 o 
  19   7   3     6144.54     6351.46    274.31 o 
  21   7   3     3471.78     2979.65    267.85 o 
  23   7   3     1411.57     1783.39    263.39 o 
  25   7   3     1862.27     2323.35    304.14 o 
   1   9   3   232273.84   235732.44   2579.31 o 
   3   9   3   121854.30   117532.22    531.68 o 
   5   9   3    26843.31    27287.13    392.50 o 
   7   9   3    31586.00    30817.98    465.36 o 
   9   9   3    49274.19    48829.87    396.72 o 
  11   9   3    17874.63    18564.39    601.46 o 
  13   9   3    22593.35    22972.00    395.13 o 
  15   9   3    32765.86    30957.06    575.71 o 
  17   9   3      605.50     1208.40    269.97 o 
  19   9   3     9872.45     9637.14    286.15 o 
  21   9   3     1951.19     2682.00    384.55 o 
  23   9   3     1600.37     1546.71    344.63 o 
  25   9   3     1144.75     1764.52    302.72 o 
   1  11   3    76149.96    79797.28    576.94 o 
   3  11   3    91917.08    92449.76    957.13 o 
   5  11   3    35882.61    34041.99    409.11 o 
   7  11   3    21482.37    19633.77    314.91 o 
   9  11   3    86829.73    85969.96    398.69 o 
  11  11   3    57538.64    56604.10    522.48 o 
  13  11   3    22168.02    21751.87    338.55 o 
  15  11   3    16839.85    16405.86    362.75 o 
  17  11   3     3685.73     4124.58    280.91 o 
  19  11   3     9712.98     9612.59    271.83 o 
  21  11   3      451.15      996.78    282.33 o 
  23  11   3     3706.96     3748.94    282.83 o 
   1  13   3    27656.74    26200.06    405.53 o 
   3  13   3    19762.10    19209.67    513.72 o 
   5  13   3    23665.11    23024.40    400.71 o 
   7  13   3    15814.57    16017.12    341.08 o 
   9  13   3     2540.74     2766.20    284.32 o 
  11  13   3    19094.34    18426.29    296.50 o 
  13  13   3     7057.27     7517.71    285.83 o 
  15  13   3      308.70      566.56    269.03 o 
  17  13   3     2591.04     3079.15    269.94 o 
  19  13   3     9070.46     8943.73    294.53 o 
  21  13   3     3508.35     3759.48    414.16 o 
  23  13   3      524.02      668.59    344.63 o 
   1  15   3    76044.45    72595.93   1053.39 o 
   3  15   3    11033.21    11630.58    387.24 o 
   5  15   3   160810.61   161046.80   1165.10 o 
   7  15   3    28820.29    26858.27    358.82 o 
   9  15   3    46326.23    46878.17    345.81 o 
  11  15   3    16211.40    16100.33    298.25 o 
  13  15   3    31064.41    31942.88    297.95 o 
  15  15   3    13156.24    13334.35    288.81 o 
  17  15   3      271.86      593.02    397.53 o 
  19  15   3     1681.24     1819.79    330.37 o 
  21  15   3      881.35      453.47    286.32 o 
  23  15   3     4528.19     3544.87    306.68 o 
   1  17   3   183340.61   183607.08    639.60 o 
   3  17   3    41145.38    40615.30    532.54 o 
   5  17   3     1906.58     2605.53    367.99 o 
   7  17   3    51962.65    49844.44    769.59 o 
   9  17   3     7928.74     7613.89    302.67 o 
  11  17   3    36411.54    34000.86    311.10 o 
  13  17   3    16197.64    17601.15    395.71 o 
  15  17   3     9459.05     9320.93    288.25 o 
  17  17   3     5739.50     5716.63    275.51 o 
  19  17   3     1065.26      948.37    276.23 o 
  21  17   3     1867.82     2559.64    295.66 o 
  23  17   3      821.91     1541.43    300.25 o 
   1  19   3     2990.65     3495.34    764.97 o 
   3  19   3    18746.69    16728.95    439.88 o 
   5  19   3    12327.85    11809.49    380.81 o 
   7  19   3     4307.71     4978.47    416.51 o 
   9  19   3     1565.10     1351.75    377.14 o 
  11  19   3    17714.53    16872.57    336.94 o 
  13  19   3    18671.64    18403.72    299.51 o 
  15  19   3     2388.77     3068.23    281.41 o 
  17  19   3     6453.70     5772.85    293.15 o 
  19  19   3      483.64      108.09    278.66 o 
  21  19   3      904.65     1280.92    286.40 o 
  23  19   3       97.27      282.74    464.01 o 
   1  21   3     9284.79     8920.34    499.56 o 
   3  21   3     7788.46     7801.95    396.57 o 
   5  21   3    36926.09    36968.05    440.54 o 
   7  21   3    19308.79    18871.07    653.03 o 
   9  21   3    25550.12    25177.98    413.01 o 
  11  21   3     1073.84     1524.30    396.17 o 
  13  21   3    11677.03    10694.63    327.72 o 
  15  21   3     4329.70     4509.90    430.91 o 
  17  21   3     8434.82     8665.94    396.40 o 
  19  21   3     2982.10     3500.15    297.19 o 
  21  21   3     4796.30     4510.00    305.79 o 
   1  23   3     3764.55     4416.67    486.98 o 
   3  23   3    26361.34    25743.17    723.31 o 
   5  23   3    17235.18    17315.41    418.25 o 
   7  23   3    35590.30    34844.26    458.04 o 
   9  23   3    17288.21    17958.61    562.49 o 
  11  23   3    14689.01    15049.03    348.02 o 
  13  23   3     7320.60     7256.25    333.72 o 
  15  23   3     9245.67    10006.63    326.74 o 
  17  23   3     7153.46     7345.97    395.97 o 
  19  23   3     2738.69     3070.35    383.55 o 
  21  23   3     3822.27     3114.84    336.91 o 
   1  25   3     5630.54     5474.34    471.31 o 
   3  25   3    29545.24    29378.75    427.91 o 
   5  25   3    23522.08    23289.99    834.33 o 
   7  25   3      837.37      983.38    367.81 o 
   9  25   3     5933.57     5957.65    394.15 o 
  11  25   3    11531.41    12634.50    369.06 o 
  13  25   3     8220.24     8190.90    344.71 o 
  15  25   3     3258.64     3105.03    317.81 o 
  17  25   3     3816.13     4285.98    331.42 o 
  19  25   3     2011.51     2131.92    344.56 o 
   1  27   3    12550.54    12645.63    469.46 o 
   3  27   3    17811.73    18080.72    467.51 o 
   5  27   3     2550.13     3008.30    373.94 o 
   7  27   3     1920.28     2248.30    466.13 o 
   9  27   3     2177.24     2142.76    412.22 o 
  11  27   3     7875.54     6607.73    460.66 o 
  13  27   3     4287.07     4312.46    377.78 o 
  15  27   3     1727.19     2113.72    339.48 o 
  17  27   3      981.27     1783.70    355.98 o 
  19  27   3      125.07      317.85    346.27 o 
   1  29   3    19254.75    19675.35    738.14 o 
   3  29   3     6388.01     6831.48    446.59 o 
   5  29   3    18417.53    17644.85    513.96 o 
   7  29   3    16472.12    17268.55    394.25 o 
   9  29   3     7881.44     8302.95    532.88 o 
  11  29   3      755.28     1011.37    438.56 o 
  13  29   3     4652.96     4826.88    353.92 o 
  15  29   3     4688.46     4323.78    370.88 o 
  17  29   3       87.12      440.23    353.92 o 
   1  31   3      998.16     1557.46    519.64 o 
   3  31   3     3003.76     3336.94    414.82 o 
   5  31   3     6058.52     6989.26    392.65 o 
   7  31   3     2357.56     2632.58    391.35 o 
   9  31   3     8731.79     8002.29    421.58 o 
  11  31   3     3261.62     3848.71    431.60 o 
  13  31   3      457.40      597.99    386.12 o 
  15  31   3      662.18     1285.80    380.12 o 
  17  31   3     3132.37     3693.93    402.22 o 
   1  33   3     1105.61     1982.93    410.59 o 
   3  33   3      391.65       41.29    681.23 o 
   5  33   3     7641.37     7723.88    625.66 o 
   7  33   3     5986.05     6449.42    367.63 o 
   9  33   3      731.14     1272.32    398.85 o 
  11  33   3     1027.19     1270.46    427.90 o 
  13  33   3      896.70     1377.37    392.44 o 
  15  33   3      958.10     1100.97    418.64 o 
   1  35   3    14009.81    13702.54    699.46 o 
   3  35   3       80.19      421.12    418.59 o 
   5  35   3     2642.60     2531.47    381.45 o 
   7  35   3      214.99     1764.74    361.27 o 
   9  35   3     2132.10     2833.69    411.80 o 
  11  35   3      529.79      190.94    601.91 o 
  13  35   3     4293.72     3656.41    461.52 o 
   1  37   3     6552.03     6468.98    520.85 o 
   3  37   3     7356.94     7083.68    409.18 o 
   5  37   3     6390.01     6289.13    438.40 o 
   7  37   3     1438.83     1736.30    370.33 o 
   9  37   3     1994.27     1784.42    417.48 o 
  11  37   3     2928.03     2484.72    427.87 o 
   1  39   3      777.14     1989.07    557.56 o 
   3  39   3     2330.12     2072.40    403.77 o 
   5  39   3      110.20      814.28    371.96 o 
   7  39   3      807.03     1126.39    367.97 o 
   9  39   3     1739.20     1927.29    409.99 o 
   1  41   3     2622.54     2848.15    399.79 o 
   3  41   3      271.21      448.47    377.65 o 
   5  41   3      322.76      847.97    493.24 o 
   0   0   4   248672.47   237158.72   1460.33 o 
   4   0   4   167221.95   160470.70   2749.95 o 
   8   0   4   148594.42   148213.17   2759.17 o 
  12   0   4    31942.78    30818.32    428.09 o 
  16   0   4     1671.07     1342.96    407.38 o 
  20   0   4    12256.57    11800.93    467.65 o 
  24   0   4     5945.24     4995.87    520.66 o 
   2   2   4    10503.32    10547.51    381.80 o 
   4   2   4    46152.46    45827.78    419.92 o 
   6   2   4    17130.99    18015.08    340.86 o 
   8   2   4    91469.38    89314.78   1014.90 o 
  10   2   4    45372.93    45789.76    500.18 o 
  12   2   4    49567.70    49468.70    328.79 o 
  14   2   4    16352.11    16491.21    289.85 o 
  16   2   4     7164.76     7031.79    289.77 o 
  18   2   4    10019.17     9289.99    302.58 o 
  20   2   4     5222.92     4920.33    285.97 o 
  22   2   4      161.23      494.23    338.40 o 
  24   2   4     1992.58     1713.17    313.44 o 
   0   4   4   136336.27   126625.63   2343.93 o 
   2   4   4   124280.16   123092.15   1040.62 o 
   4   4   4     7216.88     7116.57    370.43 o 
   6   4   4    43924.41    44881.83    630.77 o 
   8   4   4    36455.64    36974.59    549.65 o 
  10   4   4     7184.87     7146.97    269.52 o 
  12   4   4     7347.33     7274.67    278.37 o 
  14   4   4     6465.46     6099.19    277.87 o 
  16   4   4    18474.95    17524.87    287.01 o 
  18   4   4     1160.97     1656.54    271.66 o 
  20   4   4     1369.17     2035.21    279.44 o 
  22   4   4     2384.25     2174.04    308.76 o 
  24   4   4     1871.47     1667.88    291.45 o 
   2   6   4     8628.22     7866.48    357.46 o 
   4   6   4    78775.34    78239.43    952.28 o 
   6   6   4    15988.61    14741.21    365.71 o 
   8   6   4    19764.50    18627.28    493.13 o 
  10   6   4    42710.90    41463.98    307.73 o 
  12   6   4    39653.52    38099.03    399.95 o 
  14   6   4    21973.43    22338.49    280.30 o 
  16   6   4    20783.98    20320.61    331.38 o 
  18   6   4    12908.90    13269.70    271.85 o 
  20   6   4     1872.01     2237.37    264.45 o 
  22   6   4     3240.87     3354.72    263.98 o 
  24   6   4     1034.42     1262.72    300.80 o 
   0   8   4     8072.35     8102.83    499.20 o 
   2   8   4    76885.59    74994.56    675.79 o 
   4   8   4    75536.70    76615.14    670.77 o 
   6   8   4    53382.37    51111.61    816.68 o 
   8   8   4    16695.81    16746.38    339.01 o 
  10   8   4    12607.20    11576.23    310.33 o 
  12   8   4    21047.87    20921.49    347.36 o 
  14   8   4      416.94      538.68    285.76 o 
  16   8   4     5083.39     5537.50    259.33 o 
  18   8   4     5464.68     5588.35    280.94 o 
  20   8   4     2289.91     2967.33    371.92 o 
  22   8   4     4535.14     4793.80    295.98 o 
  24   8   4      478.74      710.80    295.43 o 
   2  10   4    82273.95    83909.06   1138.22 o 
   4  10   4      583.24      782.12    343.47 o 
   6  10   4     3658.25     3988.24    344.84 o 
   8  10   4    86650.63    85741.74    625.10 o 
  10  10   4     1759.00     2398.10    304.83 o 
  12  10   4     3682.45     3584.48    286.62 o 
  14  10   4     7790.12     8514.35    298.20 o 
  16  10   4    20183.24    19451.04    305.66 o 
  18  10   4     1714.05     2407.29    282.33 o 
  20  10   4     7507.46     7767.93    322.19 o 
  22  10   4     1262.46     1339.19    316.60 o 
  24  10   4       26.82      336.85    305.93 o 
   0  12   4    23458.69    24465.04    628.95 o 
   2  12   4   155680.77   156984.08   1299.99 o 
   4  12   4    93493.48    92609.81    963.17 o 
   6  12   4    44118.46    43489.18    435.63 o 
   8  12   4    22941.45    22073.77    348.42 o 
  10  12   4    19689.22    19017.36    453.59 o 
  12  12   4     3804.27     3942.89    293.68 o 
  14  12   4     2840.23     3379.26    299.67 o 
  16  12   4    11767.37    11286.11    341.81 o 
  18  12   4     8175.71     7990.02    295.81 o 
  20  12   4     2530.75     2021.96    291.28 o 
  22  12   4     1804.95     1999.37    297.42 o 
   2  14   4    18502.49    18289.27    359.77 o 
   4  14   4    31550.08    30737.17    474.42 o 
   6  14   4    20631.61    20009.03    366.98 o 
   8  14   4     6341.81     6297.05    307.29 o 
  10  14   4    14058.01    14274.14    352.63 o 
  12  14   4    15363.66    14710.11    314.73 o 
  14  14   4    11016.38    11263.40    302.20 o 
  16  14   4    12197.36    11956.10    295.80 o 
  18  14   4     7287.73     8366.70    306.05 o 
  20  14   4     1109.15      924.82    301.23 o 
  22  14   4     1479.29     1962.69    303.23 o 
   0  16   4    73616.65    77459.41   1083.38 o 
   2  16   4    39664.69    40319.41    619.98 o 
   4  16   4      247.45      573.66    377.30 o 
   6  16   4   124520.71   118498.98    663.85 o 
   8  16   4     3065.47     3748.10    326.29 o 
  10  16   4      166.95      462.47    293.42 o 
  12  16   4     2815.33     3062.51    299.97 o 
  14  16   4     7577.59     7997.59    302.53 o 
  16  16   4     2035.67     2575.70    292.13 o 
  18  16   4     1041.30     1526.26    296.50 o 
  20  16   4      540.31      892.49    299.44 o 
  22  16   4     2157.62     2456.30    319.00 o 
   2  18   4    25326.08    24691.02    388.32 o 
   4  18   4     4115.29     3680.80    339.67 o 
   6  18   4    31707.28    32345.46    442.87 o 
   8  18   4    24819.52    23117.19    493.71 o 
  10  18   4    23799.42    23458.23    330.58 o 
  12  18   4    10091.68    10815.43    305.98 o 
  14  18   4     2254.63     2963.41    299.51 o 
  16  18   4     9860.36     9581.39    358.65 o 
  18  18   4    11325.38    11981.14    312.24 o 
  20  18   4     3136.78     3547.27    307.26 o 
  22  18   4     1186.03      877.61    305.68 o 
   0  20   4    34602.70    36470.27    754.43 o 
   2  20   4    10669.20    11048.63    420.87 o 
   4  20   4    49578.46    49265.87    524.85 o 
   6  20   4    19884.44    18427.91    436.76 o 
   8  20   4    30930.81    30727.75    548.81 o 
  10  20   4    21892.17    21899.79    461.26 o 
  12  20   4     5054.95     5048.63    343.85 o 
  14  20   4     2874.37     3709.59    300.60 o 
  16  20   4     1157.87     1235.42    297.28 o 
  18  20   4      984.47     1020.90    310.77 o 
  20  20   4     3797.44     3429.51    364.51 o 
   2  22   4    18924.52    19332.13    393.29 o 
   4  22   4     5764.42     6190.48    367.01 o 
   6  22   4      312.71      656.34    404.32 o 
   8  22   4     2546.24     2877.06    379.34 o 
  10  22   4    12509.49    12819.63    442.54 o 
  12  22   4     1781.72     2220.09    343.16 o 
  14  22   4    28454.47    26764.75    376.80 o 
  16  22   4      113.64      -19.22    344.63 o 
  18  22   4       86.42      386.74    356.68 o 
  20  22   4      696.69     1393.47    325.09 o 
   0  24   4    20233.03    21238.23    999.00 o 
   2  24   4    29819.95    30453.80    529.42 o 
   4  24   4     5941.93     5566.44    358.26 o 
   6  24   4    11027.36    10447.14    417.25 o 
   8  24   4    14723.84    13307.78    414.07 o 
  10  24   4    18684.92    18808.74    414.72 o 
  12  24   4     1265.30     1478.92    352.65 o 
  14  24   4      153.07      425.73    346.75 o 
  16  24   4     1768.40     2527.97    354.61 o 
  18  24   4      345.90      766.41    362.48 o 
  20  24   4     1231.34     1298.03    369.20 o 
   2  26   4     4363.98     4808.29    364.73 o 
   4  26   4     3451.58     4098.78    373.31 o 
   6  26   4     7377.08     7667.34    368.61 o 
   8  26   4     2638.37     3465.04    475.27 o 
  10  26   4    17042.49    15859.72    557.67 o 
  12  26   4     8297.69     7878.21    361.41 o 
  14  26   4     4287.09     4881.20    361.74 o 
  16  26   4     1754.92     2973.39    360.15 o 
  18  26   4     4288.26     4315.33    399.36 o 
   0  28   4    20207.33    21157.37    582.98 o 
   2  28   4     4924.78     4993.35    419.80 o 
   4  28   4       80.50      543.58    378.09 o 
   6  28   4     5583.70     5705.21    379.05 o 
   8  28   4     2055.04     2526.56    391.46 o 
  10  28   4     5122.27     5527.27    402.70 o 
  12  28   4     3389.38     4122.78    404.30 o 
  14  28   4     1172.63     1507.85    364.24 o 
  16  28   4     1011.22     1290.57    375.82 o 
  18  28   4       24.06      568.83    394.74 o 
   2  30   4     9781.86     9881.07    433.25 o 
   4  30   4     7399.03     6784.59    400.41 o 
   6  30   4      649.05      721.81    379.93 o 
   8  30   4     1144.31     1518.45    474.05 o 
  10  30   4     1688.54     2173.50    403.09 o 
  12  30   4     4867.25     5313.87    373.33 o 
  14  30   4     5685.68     5270.05    394.16 o 
  16  30   4     1455.69     1105.04    394.69 o 
   0  32   4    18513.03    18298.85    569.76 o 
   2  32   4    29986.82    28882.97    774.86 o 
   4  32   4      315.57     1600.66    378.69 o 
   6  32   4     2978.70     2889.29    390.67 o 
   8  32   4     1951.26     2444.28    419.26 o 
  10  32   4     7771.30     7530.58    460.39 o 
  12  32   4     2598.94     3436.24    442.59 o 
  14  32   4      548.52      886.19    394.75 o 
   2  34   4     4033.33     3994.35    376.82 o 
   4  34   4     1886.39     2170.07    394.49 o 
   6  34   4     1632.21     1924.45    397.78 o 
   8  34   4     2267.13     2749.07    411.28 o 
  10  34   4      263.95      782.75    411.59 o 
  12  34   4     3110.00     3159.46    410.14 o 
   0  36   4     2147.04     2677.95    492.66 o 
   2  36   4     4909.63     5106.38    382.40 o 
   4  36   4     2539.36     2742.34    403.38 o 
   6  36   4     7234.40     6694.17    411.88 o 
   8  36   4      198.03     1022.56    411.96 o 
  10  36   4      513.38     -328.57    452.65 o 
   2  38   4     1320.49      922.04    359.76 o 
   4  38   4     1639.83     2424.81    405.61 o 
   6  38   4     2114.95     2378.99    409.34 o 
   8  38   4     2871.65     3526.51    426.23 o 
   0  40   4     3782.58     3474.51    509.98 o 
   2  40   4      362.76      363.46    363.50 o 
   4  40   4     3185.58     3049.35    885.53 o 
   1   1   5    20457.39    20920.42    423.79 o 
   3   1   5   118281.56   114753.13    762.77 o 
   5   1   5    13334.80    12486.56    366.02 o 
   7   1   5    62725.21    61198.27    416.79 o 
   9   1   5    13362.41    13623.52    312.91 o 
  11   1   5    17665.67    18650.92    529.58 o 
  13   1   5    18701.21    17382.84    294.86 o 
  15   1   5    13190.19    13239.97    288.16 o 
  17   1   5     3423.49     3183.54    296.47 o 
  19   1   5     5834.90     5860.58    285.37 o 
  21   1   5     4491.77     4378.40    367.61 o 
  23   1   5      191.43      440.24    372.61 o 
   1   3   5      574.71      794.33    352.35 o 
   3   3   5     2835.09     3078.73    399.97 o 
   5   3   5     7263.40     6591.32    493.24 o 
   7   3   5    21017.82    21035.61    363.44 o 
   9   3   5    28341.32    26866.53    557.90 o 
  11   3   5     3353.10     5632.11    808.60 o 
  13   3   5     7232.74     7460.58    282.40 o 
  15   3   5     7622.65     7848.23    302.07 o 
  17   3   5     6577.43     6769.38    264.08 o 
  19   3   5     1496.13     1292.38    265.53 o 
  21   3   5      367.17      999.72    268.28 o 
  23   3   5      250.87      619.01    280.95 o 
   1   5   5    87739.39    86704.60    651.99 o 
   3   5   5    18347.45    17881.88    410.85 o 
   5   5   5      950.57     1356.92    352.31 o 
   7   5   5    69236.93    70454.43   1123.10 o 
   9   5   5     7193.55     6642.46    305.70 o 
  11   5   5    37891.82    38473.17    462.31 o 
  13   5   5     1234.24     2035.52    275.25 o 
  15   5   5        9.12      141.89    276.31 o 
  17   5   5    18413.67    18496.64    444.26 o 
  19   5   5     3871.89     4611.00    262.13 o 
  21   5   5     2482.98     2386.29    265.71 o 
  23   5   5     1840.07     2385.85    283.87 o 
   1   7   5    43935.36    41540.19    558.88 o 
   3   7   5    21323.16    21343.66    369.52 o 
   5   7   5   142902.73   138803.00   1347.01 o 
   7   7   5    51851.82    49358.63   1123.88 o 
   9   7   5    10224.86    10412.46    335.51 o 
  11   7   5    12813.66    13327.19    323.67 o 
  13   7   5    32484.13    31938.62    718.40 o 
  15   7   5    11002.30    10783.59    273.50 o 
  17   7   5     7551.92     6881.73    272.25 o 
  19   7   5     1626.21     1778.48    292.25 o 
  21   7   5     2135.39     2377.58    298.73 o 
  23   7   5     3132.57     2730.81    316.12 o 
   1   9   5    31283.50    30807.98    419.84 o 
   3   9   5     5862.45     5829.76    339.71 o 
   5   9   5    10371.81    10005.39    337.42 o 
   7   9   5    22238.35    22626.30    377.32 o 
   9   9   5     3324.38     2930.73    322.51 o 
  11   9   5    13062.05    13032.00    322.72 o 
  13   9   5     1391.29     1444.55    302.96 o 
  15   9   5     4842.81     4561.68    312.20 o 
  17   9   5      402.91      408.55    292.61 o 
  19   9   5     4542.40     4642.64    313.52 o 
  21   9   5      520.13      900.91    301.23 o 
  23   9   5       64.68      601.48    311.79 o 
   1  11   5    26598.65    26678.63    414.50 o 
   3  11   5    56590.57    55566.89    904.67 o 
   5  11   5     1624.49     1600.21    341.63 o 
   7  11   5    31371.60    31511.76    390.17 o 
   9  11   5    38909.35    37081.45    375.73 o 
  11  11   5     6934.93     6955.68    313.40 o 
  13  11   5      694.54      611.52    298.39 o 
  15  11   5    12518.28    12744.99    313.04 o 
  17  11   5       31.98      380.83    296.83 o 
  19  11   5     4334.92     4295.82    300.43 o 
  21  11   5       74.76      671.45    297.41 o 
  23  11   5      330.74     -574.80    926.88 o 
   1  13   5    37850.25    37410.68    424.32 o 
   3  13   5    37763.16    37334.28    421.95 o 
   5  13   5    29393.80    29113.98    395.21 o 
   7  13   5      567.80     1123.23    337.10 o 
   9  13   5    23780.08    24338.77    357.32 o 
  11  13   5     4007.39     4087.95    384.69 o 
  13  13   5    21301.29    20524.96    329.94 o 
  15  13   5    17715.95    17522.44    317.76 o 
  17  13   5     4565.32     4717.69    302.76 o 
  19  13   5     8506.79     8582.90    318.84 o 
  21  13   5     2628.38     2241.30    312.18 o 
   1  15   5    17050.19    17796.41    375.21 o 
   3  15   5    29839.12    29736.28    412.97 o 
   5  15   5    23094.70    22153.25    409.14 o 
   7  15   5     4080.54     3871.08    337.14 o 
   9  15   5     2656.80     2469.21    347.81 o 
  11  15   5    28571.19    28800.37    357.17 o 
  13  15   5     4127.23     4963.69    336.32 o 
  15  15   5     2449.29     2115.54    300.02 o 
  17  15   5      379.90      460.84    308.92 o 
  19  15   5     2422.27     2582.09    309.66 o 
  21  15   5     3406.47     3114.79    321.53 o 
   1  17   5    26743.55    27425.05    596.50 o 
   3  17   5     8420.54     9032.92    399.57 o 
   5  17   5     9948.94    11024.99    403.22 o 
   7  17   5      504.90     1065.04    402.46 o 
   9  17   5      725.92      894.15    324.98 o 
  11  17   5     1766.80     2763.66    330.84 o 
  13  17   5     3235.54     4078.11    321.90 o 
  15  17   5     4368.29     4497.03    319.84 o 
  17  17   5     4501.73     4120.39    317.39 o 
  19  17   5     2356.43     2867.39    313.95 o 
  21  17   5      380.04      627.44    318.45 o 
   1  19   5    40199.97    38993.96    497.41 o 
   3  19   5    18465.58    19505.01    434.15 o 
   5  19   5     3057.31     3801.46    413.42 o 
   7  19   5    21341.10    21696.05    423.13 o 
   9  19   5    25225.11    24153.22    372.43 o 
  11  19   5    19355.20    18224.13    338.81 o 
  13  19   5     1194.68     1658.31    426.69 o 
  15  19   5     2546.10     2870.91    314.87 o 
  17  19   5     2037.83     2679.30    323.06 o 
  19  19   5     1197.32     1278.81    320.87 o 
   1  21   5     1519.52     2037.57    355.30 o 
   3  21   5    28972.58    29236.15    526.77 o 
   5  21   5     1228.96     2053.42    399.02 o 
   7  21   5    12721.94    12682.70    403.61 o 
   9  21   5      480.06      853.69    356.47 o 
  11  21   5    10518.54     9819.89    373.71 o 
  13  21   5    10939.77    10391.42    379.06 o 
  15  21   5     6879.41     6210.23    324.55 o 
  17  21   5      568.41     1116.81    328.62 o 
  19  21   5        3.75      452.70    327.01 o 
   1  23   5     9737.06     9866.40    368.45 o 
   3  23   5     2723.30     3197.34    352.26 o 
   5  23   5     5624.41     5682.42    386.14 o 
   7  23   5     1513.76     2276.03    395.18 o 
   9  23   5     7392.05     6379.50    385.09 o 
  11  23   5     1126.89     1711.24    346.94 o 
  13  23   5     4597.02     5395.62    381.13 o 
  15  23   5      792.76     1569.36    408.46 o 
  17  23   5      419.72      991.83    383.54 o 
  19  23   5      835.39      769.30    385.82 o 
   1  25   5    14193.38    14362.01    363.29 o 
   3  25   5     2214.57     2496.49    367.78 o 
   5  25   5     8066.68     7827.94    408.71 o 
   7  25   5    32684.18    32039.38    428.34 o 
   9  25   5     5080.94     5428.75    377.12 o 
  11  25   5     5973.07     7003.87    353.33 o 
  13  25   5     1184.62     1596.52    419.54 o 
  15  25   5     1458.97     2465.53    399.13 o 
  17  25   5     5441.55     4586.28    393.05 o 
   1  27   5    16434.34    16028.21    386.67 o 
   3  27   5     6455.17     6941.82    352.41 o 
   5  27   5    27378.01    27030.09    443.97 o 
   7  27   5     3346.04     3877.46    396.08 o 
   9  27   5     1384.95     2189.80    462.42 o 
  11  27   5     3566.09     4000.34    374.10 o 
  13  27   5     6582.31     6256.63    359.29 o 
  15  27   5      216.46      607.65    389.06 o 
  17  27   5     4786.49     3972.49    413.70 o 
   1  29   5      680.36     1448.65    383.30 o 
   3  29   5     2629.86     2741.95    369.80 o 
   5  29   5     3665.09     4518.68    450.27 o 
   7  29   5     3308.78     3820.61    402.99 o 
   9  29   5      847.83      625.73    398.29 o 
  11  29   5     1048.21     1496.46    374.41 o 
  13  29   5     1607.24     2115.34    362.72 o 
  15  29   5       96.81      447.78    394.30 o 
   1  31   5     2389.06     2454.47    387.98 o 
   3  31   5     9922.63    10148.47    385.70 o 
   5  31   5     8201.51     8546.32    388.83 o 
   7  31   5     7685.23     7854.73    409.66 o 
   9  31   5     2299.86     2574.42    399.64 o 
  11  31   5      474.16     1091.06    372.78 o 
  13  31   5      504.06     1485.39    371.93 o 
   1  33   5     2275.01     3128.61    371.19 o 
   3  33   5     3800.86     3687.18    402.07 o 
   5  33   5      969.34     1233.79    500.40 o 
   7  33   5     2442.59     1867.91    424.38 o 
   9  33   5     9084.87     8978.95    421.96 o 
  11  33   5     2128.94     1989.33    374.30 o 
   1  35   5      147.63     -108.97    383.72 o 
   3  35   5     1768.23     2220.80    417.70 o 
   5  35   5     2303.42     3259.39    390.67 o 
   7  35   5      890.28     1646.31    422.12 o 
   9  35   5      191.35     1017.14    396.82 o 
   1  37   5     1512.67     1719.19    407.14 o 
   3  37   5      981.64      944.16    393.01 o 
   5  37   5     2403.19     2325.33    393.87 o 
   7  37   5     1378.12     1953.89    542.26 o 
   2   0   6    49539.04    47686.63    639.95 o 
   6   0   6    14298.57    14119.49    510.40 o 
  10   0   6    50646.91    49755.55    543.35 o 
  14   0   6    37365.06    35964.71    944.00 o 
  18   0   6     3795.80     3749.47    409.40 o 
  22   0   6     3534.74     4246.00    484.61 o 
   0   2   6    30332.55    29666.22    588.49 o 
   2   2   6    38625.85    36701.17    400.70 o 
   4   2   6    31610.59    30836.53    428.24 o 
   6   2   6    30762.34    31264.30    457.54 o 
   8   2   6    19394.24    18831.93    464.87 o 
  10   2   6    32362.94    31492.34    356.30 o 
  12   2   6      203.03      643.20    306.95 o 
  14   2   6     3100.99     3382.67    296.04 o 
  16   2   6     2919.99     3287.27    282.95 o 
  18   2   6      314.26     1325.09    282.57 o 
  20   2   6     2618.93     3079.02    329.22 o 
  22   2   6      292.93      -65.66    323.62 o 
   2   4   6    17471.21    17590.58    425.24 o 
   4   4   6     2212.93     2169.19    384.86 o 
   6   4   6    21754.01    22295.96    432.84 o 
   8   4   6     7324.89     6881.11    378.75 o 
  10   4   6    10865.08     9950.31    343.07 o 
  12   4   6     3481.37     3220.29    299.01 o 
  14   4   6     1243.38     1238.71    300.32 o 
  16   4   6     5671.18     6163.02    303.17 o 
  18   4   6     7236.38     7613.30    288.81 o 
  20   4   6     3892.95     3970.73    292.14 o 
  22   4   6      159.14      681.47    290.22 o 
   0   6   6   116872.58   115251.88    969.28 o 
   2   6   6    17519.97    18827.74    410.66 o 
   4   6   6    53546.45    51910.96    486.14 o 
   6   6   6    28558.74    27678.00    495.46 o 
   8   6   6     4413.77     4060.37    373.51 o 
  10   6   6     8752.49     9068.52    380.29 o 
  12   6   6    21210.16    20308.11    365.30 o 
  14   6   6      670.94     1407.04    327.63 o 
  16   6   6      407.56      669.00    319.96 o 
  18   6   6      319.63      954.60    314.39 o 
  20   6   6      345.48      449.90    322.42 o 
  22   6   6     3136.69     2933.45    331.60 o 
   2   8   6    21414.94    22030.23    399.06 o 
   4   8   6    20853.94    20826.84    395.19 o 
   6   8   6    13550.29    13514.92    381.33 o 
   8   8   6     7876.07     7862.69    376.64 o 
  10   8   6      377.77     1222.91    336.78 o 
  12   8   6    31005.70    30382.05    395.69 o 
  14   8   6    12369.89    11436.96    336.27 o 
  16   8   6     7326.87     6832.19    325.85 o 
  18   8   6     1168.07     1707.45    316.67 o 
  20   8   6     2425.46     2653.27    323.41 o 
  22   8   6      913.89      174.71    691.49 o 
   0  10   6    18708.93    19255.97    659.83 o 
   2  10   6    23591.76    23201.22    425.03 o 
   4  10   6    11930.94    12034.05    370.07 o 
   6  10   6     5132.00     5077.22    356.22 o 
   8  10   6      401.97      533.12    352.21 o 
  10  10   6    25386.27    25395.72    369.85 o 
  12  10   6     1417.99     1455.60    349.03 o 
  14  10   6     5213.44     6511.52    333.77 o 
  16  10   6      962.99     1712.56    317.13 o 
  18  10   6     3409.76     3201.87    324.28 o 
  20  10   6      700.24      907.93    334.06 o 
   2  12   6    11944.82    12305.22    559.77 o 
   4  12   6     2556.29     2774.43    354.03 o 
   6  12   6     1766.07     2488.46    339.74 o 
   8  12   6    35718.17    34941.88    584.64 o 
  10  12   6     5979.56     5556.77    336.80 o 
  12  12   6    14825.43    14871.55    348.31 o 
  14  12   6     3255.78     3285.88    336.00 o 
  16  12   6     8385.56     8118.16    332.88 o 
  18  12   6      945.83     1263.41    330.61 o 
  20  12   6     3529.37     3349.41    332.96 o 
   0  14   6    21205.27    21203.84    609.39 o 
   2  14   6    15002.49    14788.24    409.43 o 
   4  14   6    33090.07    33326.17    443.89 o 
   6  14   6    32226.53    31466.76    360.91 o 
   8  14   6    13969.90    14621.72    373.36 o 
  10  14   6     1597.19     1801.17    335.28 o 
  12  14   6      834.70      878.85    335.06 o 
  14  14   6      281.42     1016.63    336.44 o 
  16  14   6     1945.09     2844.91    329.54 o 
  18  14   6     1226.78     1160.54    331.93 o 
  20  14   6     1060.58     1446.45    335.50 o 
   2  16   6      348.72      970.63    362.44 o 
   4  16   6    13941.36    14095.77    403.06 o 
   6  16   6     5965.50     6467.69    393.97 o 
   8  16   6      451.89      567.72    331.97 o 
  10  16   6     6730.66     7415.37    342.88 o 
  12  16   6    13895.48    13915.18    408.65 o 
  14  16   6     4650.73     5358.70    334.75 o 
  16  16   6     4194.70     3998.22    338.74 o 
  18  16   6     3151.90     2473.38    336.86 o 
  20  16   6      498.39      825.00    342.58 o 
   0  18   6    34850.55    34729.50    753.40 o 
   2  18   6    13016.33    13319.47    383.99 o 
   4  18   6     4303.31     4747.27    393.23 o 
   6  18   6     9574.81    10099.57    407.97 o 
   8  18   6     1869.49     2858.73    404.65 o 
  10  18   6      607.49      707.96    335.18 o 
  12  18   6     2977.03     2974.44    339.06 o 
  14  18   6     2111.28     2414.93    344.25 o 
  16  18   6     3969.06     4460.84    350.22 o 
  18  18   6      252.88      797.26    374.05 o 
   2  20   6     4210.48     4648.84    378.64 o 
   4  20   6      910.31     1022.92    392.86 o 
   6  20   6    14958.60    14040.81    417.98 o 
   8  20   6    21093.07    21316.68    386.35 o 
  10  20   6     8529.59     9673.37    384.28 o 
  12  20   6      294.76      668.32    324.06 o 
  14  20   6     5927.74     5786.94    354.04 o 
  16  20   6     1620.07     1950.75    354.03 o 
  18  20   6     4821.48     4428.31    354.22 o 
   0  22   6     2088.86     2827.14    499.09 o 
   2  22   6     5874.47     5670.42    397.49 o 
   4  22   6    43297.45    43397.22    725.84 o 
   6  22   6    11613.38    11491.66    409.98 o 
   8  22   6     4691.17     4992.19    408.37 o 
  10  22   6     2811.13     2733.66    373.16 o 
  12  22   6      961.80      650.35    386.41 o 
  14  22   6      274.31      327.84    380.28 o 
  16  22   6      870.75      557.44    412.01 o 
  18  22   6      445.19      525.47    529.10 o 
   2  24   6     2832.25     3088.76    343.95 o 
   4  24   6     1690.98     2353.68    411.55 o 
   6  24   6     4389.99     4620.29    510.37 o 
   8  24   6     6720.03     7005.51    411.09 o 
  10  24   6     1247.01     1423.31    376.64 o 
  12  24   6     3827.86     3341.98    374.45 o 
  14  24   6     2294.19     3071.62    406.23 o 
  16  24   6      375.65     1086.80    422.15 o 
   0  26   6    34975.01    35429.32    566.97 o 
   2  26   6     2064.17     2599.01    370.49 o 
   4  26   6    14263.89    13906.35    422.74 o 
   6  26   6     2477.29     2809.89    399.04 o 
   8  26   6     9069.46     9633.78    406.33 o 
  10  26   6     2435.33     2521.81    367.01 o 
  12  26   6     3577.12     3329.83    395.13 o 
  14  26   6      303.18      619.47    389.52 o 
   2  28   6     3906.47     4783.28    379.74 o 
   4  28   6     5515.32     6161.53    420.63 o 
   6  28   6     2270.00     2807.45    405.83 o 
   8  28   6     2862.22     2494.11    397.63 o 
  10  28   6     3017.93     3673.29    365.85 o 
  12  28   6     6330.82     5483.51    445.46 o 
  14  28   6     1702.74     1681.71    414.78 o 
   0  30   6     6524.83     7063.47    564.38 o 
   2  30   6     4921.69     4812.95    408.36 o 
   4  30   6     1827.48     2275.95    397.77 o 
   6  30   6     3772.65     4794.61    423.61 o 
   8  30   6      230.54      754.69    390.50 o 
  10  30   6     1835.23     1861.21    388.79 o 
  12  30   6      381.38      667.21    422.94 o 
   2  32   6     1985.37     2973.94    391.10 o 
   4  32   6     1486.33     1681.35    452.10 o 
   6  32   6      221.77       54.92    435.62 o 
   8  32   6     6176.05     5972.81    412.11 o 
  10  32   6       88.29      572.29    393.77 o 
   0  34   6     5856.56     5814.42    594.78 o 
   2  34   6     5827.98     5564.06    400.66 o 
   4  34   6     3082.22     2892.10    426.71 o 
   6  34   6      883.79     1108.85    424.96 o 
   8  34   6      890.27      981.40    475.52 o 
   2  36   6     2108.37     2204.49    418.16 o 
   1   1   7    20350.88    20939.31    458.23 o 
   3   1   7    12091.14    11905.76    451.19 o 
   5   1   7    19396.99    18333.49    477.17 o 
   7   1   7     9251.30     9591.98    665.10 o 
   9   1   7     2316.77     2653.39    458.71 o 
  11   1   7     2296.19     2637.48    349.27 o 
  13   1   7     4056.52     4558.53    357.51 o 
  15   1   7     1114.17     1725.87    330.66 o 
  17   1   7      118.14      198.49    307.59 o 
  19   1   7      733.86      786.75    299.57 o 
   1   3   7    27351.30    25724.46    485.56 o 
   3   3   7    41074.66    40754.64    535.38 o 
   5   3   7      322.34      365.77    450.68 o 
   7   3   7     8959.33     8884.93    398.36 o 
   9   3   7     7677.75     7163.19    428.35 o 
  11   3   7    25368.62    25285.45    939.51 o 
  13   3   7     2733.45     3502.66    328.88 o 
  15   3   7     6664.86     6722.27    329.91 o 
  17   3   7     3755.53     3844.97    304.02 o 
  19   3   7     1247.47     2356.97    346.64 o 
   1   5   7    10919.26    10517.86    382.59 o 
   3   5   7     2985.48     2869.99    387.79 o 
   5   5   7    14961.30    14593.56    435.56 o 
   7   5   7     1745.62     2190.69    389.55 o 
   9   5   7     1222.51     1639.33    378.84 o 
  11   5   7     9048.79     9502.47    391.73 o 
  13   5   7     9497.70     9314.86    497.94 o 
  15   5   7     8449.44     7820.25    378.86 o 
  17   5   7     3445.96     3819.97    354.85 o 
  19   5   7      490.49      940.14    413.59 o 
   1   7   7     3021.45     2937.01    399.54 o 
   3   7   7     1648.36     1911.29    364.38 o 
   5   7   7     1378.36     1499.77    385.40 o 
   7   7   7     4310.11     4833.77    470.73 o 
   9   7   7    16779.36    16690.38    577.14 o 
  11   7   7     4623.91     4751.02    399.85 o 
  13   7   7     1434.64      994.57    378.48 o 
  15   7   7     3362.83     3234.25    369.93 o 
  17   7   7     1038.15     1534.17    372.32 o 
  19   7   7      375.08      929.53    351.91 o 
   1   9   7     3349.97     3643.29    452.83 o 
   3   9   7    28216.04    27607.05    444.82 o 
   5   9   7    28288.43    28381.80    428.16 o 
   7   9   7     1622.72     1813.51    382.26 o 
   9   9   7    21243.77    20358.34    432.23 o 
  11   9   7     2635.82     2174.74    371.52 o 
  13   9   7     1750.87     2397.07    370.41 o 
  15   9   7     1475.68     1893.97    384.61 o 
  17   9   7     2005.13     2308.40    371.20 o 
  19   9   7     1916.74     2523.15    378.33 o 
   1  11   7     7741.71     8150.19    437.44 o 
   3  11   7    10288.89    10608.86    395.15 o 
   5  11   7     5834.04     6353.38    400.45 o 
   7  11   7     4760.66     5056.92    407.78 o 
   9  11   7    22639.87    22213.70    643.51 o 
  11  11   7       35.12      715.34    395.24 o 
  13  11   7     1564.77     1667.84    402.45 o 
  15  11   7     1108.85     1471.39    360.84 o 
  17  11   7     1069.96     1319.31    371.58 o 
  19  11   7     1573.10     1389.54    363.82 o 
   1  13   7    17433.61    17656.94    457.01 o 
   3  13   7      786.14     1148.37    441.89 o 
   5  13   7     4268.01     4195.81    382.01 o 
   7  13   7      608.40     1388.57    386.18 o 
   9  13   7     1182.08     1776.52    372.21 o 
  11  13   7      137.31      136.91    423.23 o 
  13  13   7     3458.95     3706.01    360.26 o 
  15  13   7     3772.52     3477.13    353.84 o 
  17  13   7     2236.53     2281.76    358.84 o 
  19  13   7      282.84      751.12    362.64 o 
   1  15   7     3028.62     3249.75    435.53 o 
   3  15   7     1350.28     1681.47    437.62 o 
   5  15   7    11139.99    12054.66    420.46 o 
   7  15   7     1536.99     1665.94    360.75 o 
   9  15   7     8395.42     8177.75    367.26 o 
  11  15   7    10774.08    10115.92    360.34 o 
  13  15   7    10801.91    10529.83    371.18 o 
  15  15   7     1964.57     1800.28    348.24 o 
  17  15   7      824.49      986.01    366.89 o 
   1  17   7    19721.90    18468.16    437.49 o 
   3  17   7     7664.38     8160.17    446.38 o 
   5  17   7     4705.59     4502.55    382.80 o 
   7  17   7    19340.20    20260.93    427.55 o 
   9  17   7      489.90      999.48    361.07 o 
  11  17   7    13346.19    12229.53    371.17 o 
  13  17   7      367.77      258.77    350.31 o 
  15  17   7     1120.76     1493.63    358.72 o 
  17  17   7     1928.27     2511.89    360.29 o 
   1  19   7      981.94     1079.17    410.06 o 
   3  19   7      342.71      485.09    388.08 o 
   5  19   7     2457.56     3305.88    385.32 o 
   7  19   7     8633.37     7755.46    410.60 o 
   9  19   7       35.93      422.76    415.13 o 
  11  19   7      580.28     1238.71    356.25 o 
  13  19   7     1201.26     1760.19    356.50 o 
  15  19   7      252.92      976.01    362.65 o 
  17  19   7      723.21     1132.84    420.51 o 
   1  21   7    24562.66    24112.68    474.41 o 
   3  21   7    15156.42    15799.34    424.24 o 
   5  21   7      284.32      522.45    405.17 o 
   7  21   7     2461.79     2525.01    399.48 o 
   9  21   7     6519.86     6440.39    401.56 o 
  11  21   7     3598.78     3264.21    421.67 o 
  13  21   7     1858.28     2520.46    406.89 o 
  15  21   7     1896.83     2034.47    346.95 o 
   1  23   7      815.62     1098.57    399.38 o 
   3  23   7    20572.41    20590.54    425.17 o 
   5  23   7      508.55      962.64    415.54 o 
   7  23   7      863.14      965.29    432.70 o 
   9  23   7      478.74      422.40    425.86 o 
  11  23   7     3911.56     3635.05    399.21 o 
  13  23   7     4325.65     4143.39    432.16 o 
  15  23   7     3284.64     3172.54    437.25 o 
   1  25   7     2060.54     2362.89    401.26 o 
   3  25   7     1310.76     2043.57    411.26 o 
   5  25   7     1132.17     1996.79    410.10 o 
   7  25   7     2682.67     3180.86    417.08 o 
   9  25   7     2334.94     2773.45    423.24 o 
  11  25   7      900.71     1335.72    419.44 o 
  13  25   7     1605.12     1218.88    433.85 o 
   1  27   7     1605.92     1866.69    406.75 o 
   3  27   7     2403.10     2883.89    418.36 o 
   5  27   7     1024.60     1159.68    421.71 o 
   7  27   7     6194.69     5501.71    441.43 o 
   9  27   7     4078.01     4245.41    414.80 o 
  11  27   7      870.09     1145.86    435.75 o 
   1  29   7     1325.20     1778.29    433.75 o 
   3  29   7     4580.25     4907.83    437.97 o 
   5  29   7    10024.87    10109.89    439.07 o 
   7  29   7     3344.81     3389.28    431.53 o 
   9  29   7     1613.51     1506.39    414.10 o 
   1  31   7     2063.78     2181.74    437.40 o 
   3  31   7      537.81      694.71    460.56 o 
   5  31   7     2090.93     1945.17    483.52 o 
   7  31   7     1131.17      875.45    444.73 o 
   1  33   7      914.78     1202.73    466.35 o 
   3  33   7      725.85     1501.38    475.22 o 
   0   0   8     8635.24     7887.11    792.18 o 
   4   0   8     8206.09     8706.63    758.84 o 
   8   0   8     3110.15     2023.79    749.50 o 
  12   0   8     2152.49     2819.05    492.36 o 
  16   0   8     1772.28     2561.56    469.62 o 
   2   2   8     2496.90     2442.90    459.27 o 
   4   2   8     1862.19     2025.85    811.18 o 
   6   2   8     5167.41     5788.95    459.25 o 
   8   2   8     8419.92     7389.00    406.69 o 
  10   2   8     8095.47     7882.84    405.56 o 
  12   2   8     1045.54     2246.01    367.91 o 
  14   2   8     6343.45     5909.90    485.95 o 
  16   2   8      155.94      929.00    404.93 o 
  18   2   8     5208.32     4154.45    403.49 o 
   0   4   8    25846.61    23629.83    637.38 o 
   2   4   8    19604.60    18889.33    474.53 o 
   4   4   8    12541.54    12144.77    457.46 o 
   6   4   8    13380.64    13040.58    462.41 o 
   8   4   8     6717.16     6343.66    402.97 o 
  10   4   8     3911.43     4027.56    392.70 o 
  12   4   8     1221.27      927.71    388.23 o 
  14   4   8      242.72       -1.89    371.48 o 
  16   4   8      308.81     1155.79    399.13 o 
  18   4   8      217.98      773.12    495.78 o 
   2   6   8      853.99     1237.83    516.72 o 
   4   6   8     2287.43     2363.11    419.82 o 
   6   6   8      187.79      214.53    497.64 o 
   8   6   8     4289.29     4858.27    409.37 o 
  10   6   8     2349.05     2676.68    540.80 o 
  12   6   8     3683.87     3936.44    394.96 o 
  14   6   8      398.98      580.10    663.25 o 
  16   6   8      742.70      683.16    405.20 o 
  18   6   8      648.43      739.34    436.18 o 
   0   8   8    21688.50    21774.90    826.85 o 
   2   8   8      327.92      445.24    424.10 o 
   4   8   8     4283.66     4213.33    393.10 o 
   6   8   8     5415.14     6107.49    429.34 o 
   8   8   8     6280.47     6887.32    398.70 o 
  10   8   8     1237.07     1716.32    388.99 o 
  12   8   8     1652.96     2101.38    389.33 o 
  14   8   8     1376.29     2414.82    464.84 o 
  16   8   8     1538.64     1715.99    411.30 o 
   2  10   8     1586.30     1337.34    493.22 o 
   4  10   8    14220.39    13329.00    424.43 o 
   6  10   8      565.07      474.13    421.98 o 
   8  10   8    10504.74     9153.23    409.33 o 
  10  10   8      962.70     1314.24    387.57 o 
  12  10   8    13720.32    13527.04    415.71 o 
  14  10   8     1712.99     2060.51    469.77 o 
  16  10   8     5516.12     4981.40    712.52 o 
   0  12   8    17609.52    17541.86    735.74 o 
   2  12   8     6885.05     6872.92    499.50 o 
   4  12   8     3713.39     3631.43    472.33 o 
   6  12   8      491.48      649.03    424.46 o 
   8  12   8     3694.23     3423.06    393.74 o 
  10  12   8     5216.38     5688.14    401.98 o 
  12  12   8     2365.11     2336.68    406.35 o 
  14  12   8      415.25      498.52    407.71 o 
  16  12   8      516.07      705.64    391.63 o 
   2  14   8     3516.03     3715.08    478.13 o 
   4  14   8      328.27     1116.93    503.21 o 
   6  14   8       48.11      910.25    400.20 o 
   8  14   8     6325.69     6251.46    408.86 o 
  10  14   8        9.08      425.48    401.12 o 
  12  14   8     2207.33     2482.75    392.09 o 
  14  14   8     2021.50     2626.63    450.82 o 
  16  14   8     1068.51      586.02    412.06 o 
   0  16   8     3994.84     4753.62    630.34 o 
   2  16   8    19327.91    18895.06    493.21 o 
   4  16   8     9545.99     9805.02    554.15 o 
   6  16   8    15009.31    14712.59    527.36 o 
   8  16   8     2002.98     2532.03    409.13 o 
  10  16   8     3421.34     4434.19    394.32 o 
  12  16   8      103.13      704.84    408.37 o 
  14  16   8     1129.17      833.08    405.90 o 
   2  18   8     3128.80     3377.34    447.12 o 
   4  18   8      170.72      681.80    461.56 o 
   6  18   8     6663.46     6537.07    535.03 o 
   8  18   8     2551.86     2819.66    496.93 o 
  10  18   8     2848.30     3044.51    529.23 o 
  12  18   8      720.39     1380.57    481.31 o 
  14  18   8     5166.53     4838.46    416.64 o 
   0  20   8     1073.69     1356.23    613.93 o 
   2  20   8      207.45      138.60    443.80 o 
   4  20   8      928.27     1043.83    452.23 o 
   6  20   8     8239.11     8407.73    416.66 o 
   8  20   8      233.78      381.34    453.08 o 
  10  20   8      352.99      403.09    490.68 o 
  12  20   8       49.10     1029.92    530.23 o 
   2  22   8     5277.58     4678.75    455.80 o 
   4  22   8      109.11      294.11    447.92 o 
   6  22   8     2427.84     2951.78    399.61 o 
   8  22   8     1381.35     1739.78    427.09 o 
  10  22   8     5391.83     5252.18    456.60 o 
  12  22   8      838.78     1081.50    463.13 o 
   0  24   8     7579.44     6546.85    681.16 o 
   2  24   8     2824.36     2606.21    473.35 o 
   4  24   8     5025.74     4450.53    483.16 o 
   6  24   8     6483.07     6305.36    437.63 o 
   8  24   8     1710.33     1377.57    358.99 o 
  10  24   8      905.48     1445.59    473.75 o 
   2  26   8     1873.78     1963.46    476.91 o 
   4  26   8      373.87      337.15    442.51 o 
   6  26   8      492.58     1130.12    467.06 o 
   8  26   8     1693.51     1806.63    443.80 o 
   0  28   8     7922.98     7333.91    708.51 o 
   2  28   8     1634.95     1882.83    519.98 o 
   4  28   8     2126.49     2417.03    449.77 o 
   6  28   8      237.12      499.79    454.32 o 
   1   1   9     5349.14     6227.04    419.26 o 
   3   1   9     6826.95     6984.78    609.14 o 
   5   1   9      452.91     1188.20    493.67 o 
   7   1   9      965.99     1524.07    461.52 o 
   9   1   9      103.84     -256.98    658.48 o 
  11   1   9     2610.57     3077.80    473.48 o 
  13   1   9       98.83      406.89    472.90 o 
  15   1   9      881.62     1167.67    846.52 o 
   1   3   9      286.36     1057.13    458.77 o 
   3   3   9     3772.11     5414.68    549.77 o 
   5   3   9     2473.94     2756.24    547.12 o 
   7   3   9     3708.27     2965.88    473.63 o 
   9   3   9     1210.96      588.03    499.65 o 
  11   3   9     1055.00     1794.06    523.77 o 
  13   3   9      767.23     1758.71    406.98 o 
  15   3   9     1515.54     2072.58    402.04 o 
   1   5   9     3176.41     3093.15    480.83 o 
   3   5   9     3295.94     3271.59    465.42 o 
   5   5   9     1179.31      708.14   1029.57 o 
   7   5   9     2431.66     1435.07    888.87 o 
   9   5   9     4082.80     4143.35    435.84 o 
  11   5   9     1100.88     1853.64    425.30 o 
  13   5   9     2890.89     2324.28    411.88 o 
  15   5   9     1016.63     1073.85    418.38 o 
   1   7   9     1929.48     2202.89    585.12 o 
   3   7   9     3196.22     3467.24    465.23 o 
   5   7   9     5974.40     6156.91    760.17 o 
   7   7   9      417.52      498.86    521.82 o 
   9   7   9     5538.51     5662.04    557.98 o 
  11   7   9     2648.59     2796.20    426.01 o 
  13   7   9     2930.22     2763.25    411.48 o 
  15   7   9      525.32      851.53    809.52 o 
   1   9   9     7688.67     7474.56    606.00 o 
   3   9   9      620.18      506.91    463.48 o 
   5   9   9     2018.53     1891.41    487.62 o 
   7   9   9     3593.52     3651.30    444.14 o 
   9   9   9     1499.73     1229.14    592.01 o 
  11   9   9     1087.46     1223.27    428.21 o 
  13   9   9      784.74     1074.58    438.68 o 
   1  11   9     7768.83     7845.77    605.91 o 
   3  11   9     3243.25     3360.26    554.13 o 
   5  11   9    12038.94    11300.22    479.22 o 
   7  11   9     2886.18     4139.56    454.95 o 
   9  11   9     1551.64     1696.58    441.04 o 
  11  11   9       81.61      192.09    411.34 o 
  13  11   9      941.89     1669.59    422.80 o 
   1  13   9      614.27     1394.37    572.42 o 
   3  13   9     2997.15     3323.10    535.25 o 
   5  13   9     6610.55     7476.33    573.81 o 
   7  13   9     1882.68     1678.24    419.87 o 
   9  13   9     4020.58     4018.07    428.42 o 
  11  13   9      885.69      616.62    416.64 o 
  13  13   9      857.48     1245.31    423.01 o 
   1  15   9      978.53      905.57    539.42 o 
   3  15   9      217.82      468.51    540.58 o 
   5  15   9      461.18      890.67    538.59 o 
   7  15   9     2472.21     2663.43    595.94 o 
   9  15   9     4164.62     3186.93    481.46 o 
  11  15   9      237.66      560.71    437.70 o 
   1  17   9      753.78     1017.25    505.25 o 
   3  17   9     2513.64     2943.64    536.30 o 
   5  17   9      144.48      209.09    522.41 o 
   7  17   9      344.40      102.80    554.48 o 
   9  17   9     1274.81     1996.36    583.26 o 
  11  17   9     1878.35     1704.50    451.04 o 
   1  19   9     3768.76     3502.72    504.97 o 
   3  19   9     4601.96     4441.31    544.39 o 
   5  19   9     1268.17     2156.89    558.96 o 
   7  19   9     2262.94     2045.29    566.73 o 
   9  19   9     1379.90     1493.09    624.47 o 
   1  21   9     3287.76     3613.99    515.11 o 
   3  21   9      437.49      744.90    531.79 o 
   5  21   9      708.68      763.33    571.62 o 
   7  21   9     3209.50     3047.61    589.24 o 
   1  23   9     4457.22     4094.75    503.84 o 
   3  23   9     1148.22     1474.95    507.17 o 
   5  23   9      553.13      173.54    509.75 o 
   1  25   9       83.20      650.91    762.98 o 
   2   0  10     2029.00     2111.81    832.19 o 
   6   0  10     4385.55     3646.15    707.49 o 
  10   0  10     5193.57     4133.60    708.83 o 
   0   2  10      337.89      575.46    848.19 o 
   2   2  10      890.36     1604.78    586.13 o 
   4   2  10      744.90      399.56    534.52 o 
   6   2  10     6104.09     6170.99    534.16 o 
   8   2  10      167.43     1208.04    533.19 o 
  10   2  10      395.86     1014.29    618.47 o 
   2   4  10      838.59     1500.35    512.47 o 
   4   4  10      107.25      976.47    526.26 o 
   6   4  10      670.30     2457.78    780.18 o 
   8   4  10       41.51      399.03    544.46 o 
  10   4  10      481.23      911.54    554.79 o 
   0   6  10     2663.05     2935.33    848.19 o 
   2   6  10     5835.14     6128.24    645.62 o 
   4   6  10     8249.63     7773.35    599.80 o 
   6   6  10      433.04      668.05    578.95 o 
   8   6  10     1544.49     1163.71    499.78 o 
  10   6  10     1843.43     1622.59    546.60 o 
   2   8  10     1039.34      719.59    653.35 o 
   4   8  10      853.51     1112.89    581.70 o 
   6   8  10      499.25      424.08    710.49 o 
   8   8  10     3331.34     3263.45    575.75 o 
  10   8  10      286.84      894.43    622.80 o 
   0  10  10     1467.80     1685.05    838.86 o 
   2  10  10      421.93     -262.97    654.89 o 
   4  10  10       32.54      396.09    814.18 o 
   6  10  10      818.06     1192.02    539.07 o 
   8  10  10      768.95      972.37    455.32 o 
   2  12  10     1199.40     1841.58    662.74 o 
   4  12  10     3047.25     1808.51    727.56 o 
   6  12  10       87.19      874.46    779.84 o 
   8  12  10     1398.00     1076.69    476.82 o 
   0  14  10     5436.28     4533.69    984.22 o 
   2  14  10     4218.64     3952.07    679.81 o 
   4  14  10     1922.54     1724.44    626.48 o 
   6  14  10      370.34     1034.07    639.85 o 
   2  16  10      394.99     1096.94    723.23 o 
   4  16  10       38.79      486.40    627.60 o 
   0  18  10       41.21      263.39    987.56 o 
   2  18  10     3207.61     3680.83   1426.32 o 
                                                 
